# Supplementary material for: Meta-analysis reveals that grain quality is improved in ratoon season crop compared with main crop
Source: Front Plant Sci. 2025 Oct 22;16:1604686. doi: 10.3389/fpls.2025.1604686 (PMC12586999; doi:10.3389/fpls.2025.1604686)
Supplement: Supplementary file 5 [file Table1.xlsx]

## Sheet: Figure 1
ID	Country	Location	Sample of Main crop	Sample of Ratoon rice	Sample of Late crop
1	China	Rice Research Institute in Hunan	4	4	4
2	China	Hualien area agricultural improvement field, Ji 'an Township, Hualien County, Taiwan	2	8
3	China	Dongshan Township, Yilan County, Taiwan	6	6
4	China	Hanshou, Hunan Province	2	2
5	China	Hunan Province	20	20
6	China	Huilongpu Township, Ningxiang County, Changsha City, Hunan Province	9	9
7	China	Changde, Hunan Province	20	20
8	Iran	Amol Rice Research Station, Mazandaran Province, North Iran	5	5
9	China	Experimental farm of Hunan Agricultural University	16	16
10	China	Experimental farm of Hunan Agricultural University		6	6
11	China	Yongan; Puchen; Xinluo; Shanghang; Jiaochen; Youxi, Fujian Province	9	9
12	China	Experimental farm of Hunan Agricultural University	2	2
13	Iran	Joiba, Mazandran Province	23	23
14	China	Meijiadun Village, Huilong Town, Tuanfeng County, Huanggang, Hubei Province	6	6
15	China	Lanjie Village, Huaqiao Town, Wuxue City, Hubei Province	5	5
16	China	Lanjie Village, Huaqiao Town, Wuxue City, Hubei Province	4	4
17	China	Luxian Base of Rice and Sorghum Research Institute, Sichuan Province	18	36
18	Korea	Taeda University of North Gyeongsang Agricultural Technology Institute in North Daegu	3	3
19	China	Chidong Town, Qichun County, Huanggang City, and Baota Town, Xian 'an District, Xianning City, and Shakou Town, Jingzhou City, Hubei Province	24	24
20	Iran	Rice Research Institute of Iran, Rasht	3	3
21	China	Tongliang District, Chongqing	14	14
22	Nigeria	The inland valley of the Federal University of Agriculture, Abeokuta	10	10
23	China	Lanjie Village, Huaqiao Town, Wuxue City, Hubei Province	11	11	11
24	China	Jiupu Village, Qichun County, Huanggang City, Hubei Province	4	4
25	China	Yunyuan Base of Hunan Agricultural University	8	8
26	China	Jiupu Village, Qichun County, Huanggang City, Hubei Province	30	30
27	China	Bijia Mountain Township, Hunan Province	3	3
28	China	Yunyuan Base of Hunan Agricultural University	5	5
29	USA	Eagle Lake, Texas	40	40
30	China	Academy of Agricultural Sciences in Hubei	18	18
31	China	Hongshuo Farm, Datong Lake District, Yiyang, Hunan Province	2	2
32	China	Luzhou, Sichuan Province	9	9
33	China	Jianyang District, Nanping, Fujian Province	9	9
34	China	Fujian Agriculture and Forestry University, Fuzhou		8	8
35	China	Jiupu Village, Chidong Town, Huanggang City, Hubei Province		5	17
36	China	Experimental farm of Yangtze University, Hubei Province	10	10
37	China	Academy of Agricultural Sciences in Xinyang, Henan Province	11	11
38	China	Mingyue Village Scientific Research Base, Lukou Town, Changsha County, Hunan Province	6	6
39	China	Huazhong Agricultural University, Hubei Province	4	4
40	China	Longchang, Sichuan Province	3	3
41	China	Hunan Agricultural University internship base in Chating Town, Wangcheng District, Changsha City, Hunan Province	24	24
42	China	Datonghu district of Yiyang, Hunan Province	7	7
43	China	Test base in Jiupu Village, Chidong Town, Huanggang City, Hubei Province	2	2
44	China	Jiupu Village, Chidong Town, Qichun County, Hubei Province, central	4	8
45	China	Gao 'an Base of Jiangxi Academy of Agricultural Sciences	25	25
46	China	the same farm field in Honghu, Hubei Province	2	2
47	China	Neijiang City Longchang County, Sichuan Province; Leshan City, Qianwei county, Sichuan Province	10	10
48	China	Jiupu Village, Chidong Town, Huanggang City, Hubei Province	28	28
49	China	Jiupu Village, Chidong Town, Huanggang City, Hubei Province	16	16
50	China	Herbarium of Fujian Agriculture and Forestry University, Fuzhou	5	5	5
51	China	Experiment Station of Fujian Agriculture and Forestry University, Fuzhou	6	6	6
52	China	Experiment Station of Fujian Agriculture and Forestry University, Fuzhou	3	3	3
53	China	Baishui Village, Zhonghe Town, Kaizhou District, Chongqing	10	10
54	China	Experimental farm of Yangtze University, Hubei Province	9	9
55	China	Jiupu Village, Chidong Town, Huanggang City, Hubei Province	10	10
56	China	Pingtou Village, Yongan Town, Liuyang City, Hunan Province	4	4
57	China	Experiment Station of Fujian Agriculture and Forestry University, Fuzhou	2	2	2
58	China	Experimental farm of Yangtze University, Hubei Province	8	8
59	China	Experimental farm of Yangtze University, Hubei Province	8	8

## Sheet: Figure 2A
RC vs MC
Rice Quality Index	N of study	SMD	Low	High
Brown rice rate	37	0.09	-0.34	0.52
Milled rice rate	37	0.61	0.07	1.15
Head rice rate	43	1.41	0.9	1.92
Chalky rice rate	39	-1.68	-2.12	-1.24
Chalkiness degree	37	-1.78	-2.27	-1.29
Length-width ratio	32	0.33	-0.02	0.67
Alkali spreading value	15	0.9	0.48	1.31
Gel consistency	20	-0.59	-0.97	-0.11
Amylose content	34	0.39	0.02	0.76
Protein content	19	-0.39	-1.32	0.54

## Sheet: Figure 2B
RC vs MC
Overall grain quality	N of study	SMD	Low	High
indica rice type	47	1.29	0.9	1.69
indica rice	20	0.96	0.47	1.44
indica type hybrid rice	39	1.54	0.99	2.09
indica-japonica type	5	3.5	1.25	5.76
japonica rice type	8	0.98	-0.09	2.04
japonica rice	5	2.05	0.23	3.86
japonica type hybrid rice	4	-0.06	-1	0.88
Overall	53	1.15	0.84	1.47

## Sheet: Figure 3A
P-value of subgroup analysis
Rice Quality Index	Stubble heights	Varieties	Region
Brown rice rate	0.88	0.55	<0.01
Milled rice rate	0.31	0.46	<0.01
Head rice rate	0.08	0.41	<0.01
Chalky rice rate	0.23	0.2	<0.01
Chalkiness degree	0.13	0.03	0.13
Length-width ratio	0.15	<0.01	0.14
Alkali spreading value	0.07	<0.01	<0.01
Gel consistency	0.75	0.19	0.01
Amylose content	0.03	0.38	0.15
Protein content	0.66	0.22	<0.01

## Sheet: Figure 3B
Subgroup analyses of stubble heights
Rice Quality Index	N of study	SMD	Low	High	Weight	Group
Amylose content	20	0.17	-0.23	0.57	0.768766	＞20cm
Amylose content	7	1.55	0.4	2.7	0.231234	≤20cm

## Sheet: Figure 3C-3E
	Subgroup analyses of rice varieties
	Rice Quality Index	N of study	SMD	Low	High	Weight	Group
3C	Chalkiness degree	34	-1.86	-2.41	-1.31	0.848089	indica rice type
	Chalkiness degree	3	-5.75	-8.61	-2.89	0.0351192	indica-japonica type
	Chalkiness degree	5	-1.54	-2.98	-0.09	0.116792	japonica rice type
3D	Length-width ratio	28	0.41	-0.04	0.87	0.873585	indica rice type
	Length-width ratio	1	7.21	3.42	11.01	0.0120069	indica-japonica type
	Length-width ratio	4	-0.05	-0.45	0.35	0.114408	japonica rice type
3E	Alkali spreading value	15	0.93	0.49	1.37	0.948158	indica rice type
	Alkali spreading value	1	0	-1.6	1.6	0.0404304	indica-japonica type
	Alkali spreading value	1	6.52	3.04	10	0.0114118	japonica rice type

## Sheet: Figure 3F-3L
	Subgroup analyses of test region
	Rice Quality Index	N of study	SMD	Low	High	Weight	Group
3F	Brown rice rate	5	-1.46	-2.41	-0.52	0.119806	South China Plain Hilly
	Brown rice rate	14	-0.14	-0.55	0.27	0.377507	Jiangnan Hilly Plain
	Brown rice rate	15	0.95	0.32	1.57	0.439012	Middle-lower Yangtze Plain
	Brown rice rate	2	-0.51	-1.64	0.62	0.0636758	Sichuan Basin
	Brown rice rate	-	-	-	-	-	Northern Iran
	Brown rice rate	-	-	-	-	-	South United States
	Brown rice rate	-	-	-	-	-	South Korea
3G	Milled rice rate	4	-0.88	-3.01	1.24	0.100547	South China Plain Hilly
	Milled rice rate	14	0.66	-0.12	1.43	0.379581	Jiangnan Hilly Plain
	Milled rice rate	15	1.37	0.66	2.08	0.429854	Middle-lower Yangtze Plain
	Milled rice rate	1	-2.19	-3.36	-1.02	0.0293176	Sichuan Basin
	Milled rice rate	1	-1.56	-2.97	-0.14	0.0276659	Northern Iran
	Milled rice rate	1	-0.88	-1.34	-0.42	0.033034	South United States
	Milled rice rate	-	-	-	-	-	South Korea
3H	Head rice rate	5	0.51	-0.48	1.5	0.113123	South China Plain Hilly
	Head rice rate	15	1.61	0.52	2.7	0.341474	Jiangnan Hilly Plain
	Head rice rate	15	1.91	1.38	2.45	0.380853	Middle-lower Yangtze Plain
	Head rice rate	4	6.71	-7.34	20.76	0.0881019	Sichuan Basin
	Head rice rate	1	-1.37	-2.75	0.01	0.0248239	Northern Iran
	Head rice rate	1	0.3	-0.14	0.74	0.0304208	South United States
	Head rice rate	1	1.68	-0.18	3.53	0.0212024	South Korea
3I	Chalky rice rate	4	-3.62	-6.05	1.19	0.0695436	South China Plain Hilly
	Chalky rice rate	16	-1.66	-2.2	-1.12	0.434544	Jiangnan Hilly Plain
	Chalky rice rate	14	-2.02	-3.12	-0.92	0.371003	Middle-lower Yangtze Plain
	Chalky rice rate	3	-0.4	-0.9	0.11	0.101004	Sichuan Basin
	Chalky rice rate	1	-1.19	-2.92	0.55	0.0239056	Northern Iran
	Chalky rice rate	-	-	-	-	-	South United States
	Chalky rice rate	-	-	-	-	-	South Korea
3J	Alkali spreading value	-	-	-	-	-	South China Plain Hilly
	Alkali spreading value	9	0.43	0.09	0.77	0.674347	Jiangnan Hilly Plain
	Alkali spreading value	3	1.61	0.8	2.41	0.240216	Middle-lower Yangtze Plain
	Alkali spreading value	1	1.67	0.65	2.69	0.0768383	Sichuan Basin
	Alkali spreading value	1	7.53	2.98	12.08	0.00859883	Northern Iran
	Alkali spreading value	-	-	-	-	-	South United States
	Alkali spreading value	-	-	-	-	-	South Korea
3K	Gel consistency	-	-	-	-	-	South China Plain Hilly
	Gel consistency	11	-0.04	-0.31	0.22	0.602213	Jiangnan Hilly Plain
	Gel consistency	4	-0.74	-1.39	-0.08	0.217961	Middle-lower Yangtze Plain
	Gel consistency	3	-5.53	-13.52	2.46	0.139542	Sichuan Basin
	Gel consistency	1	-2.44	-4.07	-0.8	0.0402836	Northern Iran
	Gel consistency	-	-	-	-	-	South United States
	Gel consistency	-	-	-	-	-	South Korea
3L	Protein content	2	0.35	-0.57	1.27	0.136325	South China Plain Hilly
	Protein content	8	0.12	-0.94	1.19	0.464493	Jiangnan Hilly Plain
	Protein content	2	-12.84	-19.3	-6.39	0.0195825	Middle-lower Yangtze Plain
	Protein content	4	-1.92	-7.16	3.33	0.245642	Sichuan Basin
	Protein content	1	-1.19	-4.8	2.42	0.0749946	Northern Iran
	Protein content	-	-	-	-	-	South United States
	Protein content	1	2.11	0.11	4.1	0.0589628	South Korea

## Sheet: Figure 4A
P-value of subgroup analysis
Rice Quality Index	Latitude (N)	ΔPRCP(mm)	ΔTAVG(℃)	N dosage(kg/hm²)	Planting density (1000 clump/hm²)	Study year	Solar radiation(W/m²)
Brown rice rate	<0.001	0.494	0.014	0.239	0.388	<0.001	0.477
Milled rice rate	0.192	0.884	0.001	0.765	0.075	0.013	0.398
Head rice rate	0.777	0.015	<0.001	0.783	0.843	0.05	0.569
Chalky rice rate	0.532	0.651	0.134	0.378	0.708	0.101	0.366
Chalkiness degree	0.911	0.509	0.062	0.512	0.235	0.419	0.419
Length-width ratio	0.953	0.252	0.224	0.777	0.147	0.066	0.747
Alkali spreading value	0.002	0.091	0.067	0.925	<0.001	0.327	0.918
Gel consistency	0.003	0.162	0.19	0.858	0.012	0.315	0.706
Amylose content	0.359	0.289	0.49	0.58	0.92	0.068	0.395
Protein content	0.594	0.619	0.791	0.012	0.445	0.839	0.755

## Sheet: Figure 4B-N
Part	Variate - Indicators	n of obs	R-squared	Coef.	z	P>|z|	[95% Conf. Interval]
B	Latitude - Brown rice rate	37	0.3472	0.361	3.67	< 0.001	0.168, 0.553
C	Latitude - Alkali spreading value	15	0.6408	0.365	3.12	0.002	0.136, 0.595
D	Latitude - Gel consistency	20	0.7263	-0.258	-3.01	0.003	-0.425, -0.090
E	Δprecipitation - Head rice rate	38	0.1454	-0.334	-2.47	0.014	-0.599, -0.068
F	ΔTavg - Brown rice rate	40	0.1872	-0.316	-2.45	0.014	-0.568, -0.064
G	ΔTavg - Milled rice rate	41	0.2371	-0.467	-3.21	0.001	-0.752, -0.181
H	ΔTavg - Head rice rate	46	0.2953	-0.662	-3.85	< 0.001	-0.999, -0.325
I	N application - Protein content	13	0.5004	0.02	2.13	0.012	0.002, 0.039
J	Planting density - Alkali spreading value	6	1	-0.023	2.5	< 0.001	0.005, 0.041
K	Planting density - Gel consistency	15	0	0.058	2.5	0.012	0.013, 0.103
L	Study year - Brown rice rate	44	0.3011	0.089	3.59	< 0.001	0.040, 0.137
M	Study year - Milled rice rate	45	0.0819	0.077	2.48	0.013	0.016, 0.138
N	Study year - Head rice rate	50	0.071	0.069	1.95	0.05	-0.000, 0.137

## Sheet: Figure 5A
RC vs LC
Rice Quality Index	N of study	SMD	Low	High
Overall grain quality	9	0.44	-0.02	0.9
Brown rice rate	7	-1.11	-1.76	-0.47
Milled rice rate	7	-0.21	-0.67	0.25
Head rice rate	7	0.03	-0.65	0.71
Chalky rice rate	9	-1.2	-2.29	-0.11
Chalkiness degree	8	-0.74	-1.59	0.11
Length-width ratio	7	-0.27	-0.69	0.14
Gel consistency	2	-0.46	-1.28	0.36
Amylose content	2	-0.24	-1.05	0.57
Protein content	2	-1.59	-2.51	-0.67

[truncated: 6 more sheets: Figure 5B, Figure 5C, Figure S2 A, Figure S2 B, Figure S3, Figure S4]
