# Supplementary material for: Meta-analysis reveals that grain quality is improved in ratoon season crop compared with main crop
Source: Front Plant Sci. 2025 Oct 22;16:1604686. doi: 10.3389/fpls.2025.1604686 (PMC12586999; doi:10.3389/fpls.2025.1604686)
Supplement: Supplementary file 6 [file Table2.xlsx]

## Sheet: List of Publications
ID	Author-Year	Reference of publication
1	Xiong 1986	Xurang X. Effects of Different Seasons on Rice Quality and Yield of Ratoon Rice. Hybrid Rice 4, 21-25 (1986).
2	Ting 1997	Ting C H, Liu WT. Effects of cultural practices on the grain yield and quality of ratoon rice. i. effects of cutting height of the ratoon seedlings. Report on agricultural Improvement farm in Hualien District, 32-32 (1997).
3	Chuang 1998	Chuang Y S. The effects of labor-saving cultivation on the yield and quality of rice. Report on agricultural Improvement farm in Hualien District, 9-9 (1998).
4	Chen 2000	Li C, et al. An ideal planting pattern for the adjustment of grain yield structure—middle season rice and its ratoon rice. Journal of Hunan Agricultural University, 160-162 (2000).
5	Liu 2002	Liu G H, et al. Comparison of grain quality between main and ratooning crops of middle-season rice. Hybrid Rice, 47-49 (2002).
6	Li 2004	Wei L. Effects of Different Planting Patterns on Growth and Yield of Lower-Nodal Ratooning Rice. Master dissertation, Hunan Agricultural University (2004).
7	Du 2005	Deng-ke D, Hui-tao L. Comparison of rice quality between main crop and ratoon crop. Hunan Agricultural Sciences (2005).
8	Jelodar 2005	Jelodar N B . Yield, yield components and physico-chemical characters of the ratoon crop of Iranian rice cultivars. Acta Agronomica Hungarica 53, 329-337 (2005).
9	Zhou 2006	Wen-xin Z. Comparative Studies on Growth Characters and Source-sink Relationships of Different Types of Ratooning Rice. Doctoral dissertation, Hunan Agricultural University (2006).
10	Yi 2008	Zhen-Xie Y, Wen-xin Z, Peng Q. Differences in Characteristics of Source,Sink,and Flow between Ratooning Rice and Its Same-Term Heading Main-Crop Rice. Acta Agronomica Sinica 35, 140-148 (2009).
11	Zheng 2011	Pingli Z, Qinghua L, Lingna L. Comparison of Rice Quality Between the First Crop and the Second Crop. Fujian Science and Technology of Rice and Wheat 29, 44-46 (2011).
12	Huang 2012	Xin-jie H. Response of Regeneration of Root and Bud to Maternal Nutrition and Hormone in Ratooning Rice. Doctoral dissertation, Hunan Agricultural University (2012).
13	Elyas 2012	Elyas R P, et al. Effects of nitrogen, main-crop cutting height and planting time of berseem clover on yield and grain quality of ratoon rice and berseem intercropping. Cereal Research 2, 149-163 (2012).
14	Tu 2013	Jun-Ming T, et al. Preliminarily Comparative Tests on Ratoon Rice Cultivation of Varieties with High Yield. Hubei Agricultural Sciences, (2013).
15	Chen 2013	Xiao-hua C. Comparative Research on Regenerative Characteristic of Japonica and Indica Rice Varieties. Master dissertation, Huazhong Agricultural University (2013).
16	Li 2014	Yang Li. The Yield Formation Difference of Diferent Varieties on the Ratoon Rice and the Effect of Plant Growth Regulators on the Ratoon Bud. Master dissertation, Huazhong Agricultural University (2014).
17	Xu 2014	Fu-Xian X, et al. Effects of Stubble Height on Ratoon Rice Quality and its Relationship to the First Season Rice Quality. China Rice 20, 86-87+89 (2014).
18	Shin 2015	Shin J H , Kim S K , Park S G. The Ratooning Potential of Several Early-Ripening Rice Cultivar in Korea. Korean Journal of Crop Science 60, 139-145 (2015).
19	Ma 2015	Xiaochun M. Studies on Variety Screening Ratoon Rice and The Effect of Main Crop Harvesting Model on Ratoon Crop Yield. Master dissertation, Huazhong Agricultural University (2015).
20	Alizadeh 2016	Alizadeh M R , Habibi F. A Comparative Study on the Quality of the Main and Ratoon Rice Crops. Journal of Food Quality 39, 669-674 (2016).
21	Cong 2016	Yunfei C. Study on Variety Selection and Quality of Ratoon Rice in Chongqing. South China Agriculture 10, 7-9 (2016).
22	Itabiyi 2016	O.V.I. Itabiyi, et al. Effect of Ratooning Process on the Engineering properties of NERICA Rice Varieties. Quality Assurance and Safety of Crops & Foods 8, 21-31 (2016).
23	Liu 2016a	Liming L. Effects of Rice Ratooning Treatment on Agronomic Traits，Grain Yield and Grain Quality in Quality Rice. Master dissertation, Huazhong Agricultural University (2016).
24	Liu 2016b	Song L. Effect of Nitrogen Application on Ratooning Yield and Rice Quality. Master dissertation, Huazhong Agricultural University (2016).
25	Chen 2017	Li C. Regeneration Characteristics and Effects of Stubble Height on Yield and Quality for Different Rice Varieties. Master dissertation, Hunan Agricultural University (2017).
26	He 2017	Wenjie H. Screening of High, Stable Yield and High Quality Varieties and Effects of Potassium on Rice Quality in Ratoon Rice. Master dissertation, Huazhong Agricultural University (2017).
27	Yang 2017	Yang J, et al. Effect of different planting methods on yield and quality of ratooning rice. Journal of Hunan Agricultural University(Natural Sciences) 43, 234-237 (2017).
28	Ming 2018	Xingquan M, et al. A Preliminary Study on Varietal Selection for Ratooning Rice. Hybrid Rice 33, 41-44 (2018).
29	Cai 2019	Cai H, et al. Grain Quality and Yield of Rice in the Main and Ratoon Harvests in the Southern U.S. Journal of Agricultural Science 11, 1 (2019).
30	Dong 2019	Hua-lin D, et al. A Preliminary Report on Screening of Suitable Ratooning Rice Varieties. Hubei Agricultural Sciences 58, 94-98 (2019).
31	Du 2019	Du P. The effect of plough tillage on productivity of ratooning rice system and soil organic matter. Applied Ecology and Environmental Research 4 (2019).
32	Jiang 2019	Jiang P, et al. Effects of Nitrogen Management and Plant Density on Grain Yield and Quality of Mid-sea-son Hybrid Rice in Rice-Ratoon Rice System. China Rice 25, 37-43 (2019).
33	Qiu 2019	Qiu J. Quality Differences of Main Crop and Ratoon Crop Rice. Fujian Science and Technology of Rice and Wheat 37, 13-15 (2019).
34	Huang 2020	Jinwen H, et al. Physiochemical mechanisms involved in the improvement of grain-filling, rice quality mediated by related enzyme activities in the ratoon cultivation system - ScienceDirect. Field Crops Research 258 (2020).
35	Lv 2020a	Chengda L. Research on the Comparison of Rice Quality between Ratoon-Season Rice and Late-Season Rice. Master dissertation, Huazhong Agricultural University (2020).
36	Lv 2020b	Wenkai L. Genetic Basis Dissection of Yield Related Traits and Milling Quality of Ratoon Rice by Two Sets of Reciprocal Introgression Lines. Master dissertation, Yangtze University (2020).
37	Wang 2020	Hao W, et al. Analysis of Differences in Yield and Rice Quality in the Main Crop and the Ratoon Crop in Southern Henan Province. Chinese Journal of Rice Science 34,10 (2020).
38	Chen 2021a	Lu C, et al. Effect of Different Rice‐Fish Modes on Yield and Quality of Ratooning Rice. Journal of Henan Agricultural Sciences 50, 32-38 (2021).
39	Chen 2021b	Chen Z, et al. Dry cultivation with ratoon system impacts rice quality using rice flour physicochemical traits, fatty and amino acids contents - ScienceDirect. Food research international (Ottawa, Ont.) 150(Pt A), 110764 (2021).
40	Deng 2021	Deng F, et al. Differences in starch structural and physicochemical properties and texture characteristics of cooked rice between the main crop and ratoon rice. Food Hydrocolloids 116, 106643 (2021).
41	Huang 2021	Jiaxing H, et al. Screening of Hybrid Rice Varieties Suitable for Ratooning. Journal of Hunan Agricultural University(Natural Sciences) 47, 1-8 (2021).
42	Kuang 2021	Kuang N, et al. Amylose Content, Morphology, Crystal Structure, and Thermal Properties of Starch Grains in Main and Ratoon Rice Crops. Phyton 90, 1119-1230 (2021).
43	Wang 2021	Xiaofeng W, et al. Effects of Water Management on Grain Quality of Ratoon Rice. Journal of Huazhong Agricultural University 40, 103-111 (2021).
44	Yang 2021	Yang D, et al. Effects of nitrogen fertilization for bud initiation and tiller growth on yield and quality of rice ratoon crop in central China. Field Crops Research 272, 108286 (2021).
45	Yao 2021	Xiao-yun Y, et al. Comparison of Rice Quality between Main Crop and Ratoon Crop and Effects of Stubble Height on Quality Traits. Hybrid Rice 36,70-76 (2021).
46	Zhang 2021	Zhang W, et al. Comparison of the structural and functional properties of starches in rice from main and ratoon crops. Journal of Cereal Science 99, 103233 (2021).
47	Li 2022	Bo L, et al. Effects of Sowing Dates on Eating Quality of Different Indica Hybrid Rice in the Sub-Suitable Region of Ratoon Rice. Scientia Agricultura Sinica 55, 36-50 (2022).
48	Zheng 2022	Chang Zheng. Heavy Soil Drying and Skip-row Planting of Main Crop for Increasing the Grain Yield and Quality of Ratoon Crop in Mechanized Rice Ratooning System. Master dissertation, Yangtze University (2022)
49	Yang 2022	Feifan L. The Physiological and Molecular Mechanism of Forming Rice Yield and Grain Properties under Rice Ratooning. Doctoral dissertation, Fujian Agricultural and Forestry University (2022).
50	Lin 2022a	Feifan L, et al. Metabolomic Analysis Reveals Differential Metabolites and Pathways Involved in Grain Chalkiness Improvement under Rice Ratooning. Field Crops Research 283, 108521 (2022).
51	Lin 2022b	Chen Y, et al. Effect of Fertilizer Management on the Yield and Quality of Different Rice Varieties in Ratoon Rice. Chinese Journal of Rice Science 36, 65-76 (2022).
52	Lin 2022c	Feifan L, et al. Physiological and Transcriptomic Analysis Reveal the Regulatory Mechanism Underlying Grain Quality Improvement Induced by Rice Ratooning. Journal of the Science of Food and Agriculture 3569-3578 (2022).
53	Wang 2022	Kaizhou Wang, et al. Investigation on Quality of Ratoon Rice of Different Varieties in Kaizhou District, Chongqing. China Agricultural Technology Extension 38, 26-28 (2022).
54	Zhou 2022	Jianli Zhou, et al. Effectsofdifferentseleniumapplicationmethodsonyield appearancequalityandselenium contentofratooningrice. Journal of Yangtze University (NaturalScienceEdition) 12, 91-97 (2022).
55	Shu 2022	Silin Shu. Screening of High Quality Rice Germplasms with Strong Ratooning Ability and Evaluation of Agronomic Performance. Master dissertation, Yangtze University (2022)
56	Xiao 2022	Zhengwu Xiao, et al. Quality Characteristics of Noodles Processed from Rice Grains of the Ratoon Crop. Agronomy 12, 27-39 (2022).
57	Lin 2023	Feifan Lin, et al. GF14f Gene is Negatively Associated with Yield and Grain Chalkiness under Rice Ratooning. Frontiers in Plant Science 14, 1112146(2023).
58	Hu 2023a	Hui Hu, et al. Genetic Dissection of Cooking and Eating Quality of Ratoon Rice Using Two Sets of Reciprocal Introgression Lines. Journal of Nuclear Agricultural Sciences 37, 262-273 (2023).
59	Hu 2023b	Hui Hu, et al. Genetic dissection of cooking and eating quality of ratoon rice using two sets of reciprocal introgression lines. Fenzi Zhiwu Yuzhong (Molecular Plant Breeding) 21, 1624-1632 (2023).

## Sheet: RC vs MC
OID	ID	Title	First Author	Date Accepted	Varieties	Study sites	Geographical region	Latitude (°)	Study year	Global surface solar radiation(W/m²)	Stubble heights	Planting density (1000 clump/hm²)	Nitrogen application dosage during cutting period (kg/hm²)	Latitude of meteorological observation station (N)	Longitude of meteorological observation station (E)	ΔTavg (the filling stage of ratoon season is compared with that of main season)(℃)	ΔPrecipitation (the filling stage of ratoon season is compared with that of main season)(mm)	Main crop	Ratoon rice	Brown rice rate (%)	Milled rice rate (%)	Head rice rate (%)	Chalky rice rate (%)	Chalkiness degree (%)	Grain Length (mm)	Length-width ratio	Alkali spreading value	Gel consistency (mm)	Amylose content (%)	Protein content (%)	Overall grain quality	Note
1	1	Effects of Different Seasons on Rice Quality and Yield of Ratoon Rice	Xurang Xiong	1986	WY 35	Rice Research Institute in Hunan, China	Central China	28.18	1985	159.2	/	/	/	/	/	/	/	√		81.8	71.2	27.6	93	34		2.8		25.5	19.9	10.5	4	The title was translated by the researcher
1	1	Effects of Different Seasons on Rice Quality and Yield of Ratoon Rice	Xurang Xiong	1986	WY 64	Rice Research Institute in Hunan, China	Central China	28.18	1985	159.2	/	/	/	/	/	/	/	√		82.7	72.7	38.4	94	28.9		3.1		27.5	23.1	10	4	The title was translated by the researcher
1	1	Effects of Different Seasons on Rice Quality and Yield of Ratoon Rice	Xurang Xiong	1986	WY 49	Rice Research Institute in Hunan, China	Central China	28.18	1985	159.2	/	/	/	/	/	/	/	√		83.1	74.8	25.1	100	45		2.9		28.5	23.2	10.1	4	The title was translated by the researcher
1	1	Effects of Different Seasons on Rice Quality and Yield of Ratoon Rice	Xurang Xiong	1986	XY 125	Rice Research Institute in Hunan, China	Central China	28.18	1985	159.2	/	/	/	/	/	/	/	√		81.8	73.2	29.6	95	39.2		2.6		28	25.8	10.5	3	The title was translated by the researcher
1	1	Effects of Different Seasons on Rice Quality and Yield of Ratoon Rice	Xurang Xiong	1986	WY 35	Rice Research Institute in Hunan, China	Central China	28.18	1985	159.2	/	/	/	/	/	/	/		√	79.4	72.3	51.5	83	11		2.7		28.5	22.1	9.6	4	The title was translated by the researcher
1	1	Effects of Different Seasons on Rice Quality and Yield of Ratoon Rice	Xurang Xiong	1986	WY 64	Rice Research Institute in Hunan, China	Central China	28.18	1985	159.2	/	/	/	/	/	/	/		√	80.4	69.6	28.1	76	9.5		3.1		27	22.9	9.1	4	The title was translated by the researcher
1	1	Effects of Different Seasons on Rice Quality and Yield of Ratoon Rice	Xurang Xiong	1986	WY 49	Rice Research Institute in Hunan, China	Central China	28.18	1985	159.2	/	/	/	/	/	/	/		√	76.8	70.2	30	92	3		2.8		27.5	22.8	9.3	4	The title was translated by the researcher
1	1	Effects of Different Seasons on Rice Quality and Yield of Ratoon Rice	Xurang Xiong	1986	XY 125	Rice Research Institute in Hunan, China	Central China	28.18	1985	159.2	/	/	/	/	/	/	/		√	80.9	74.4	56.2	4	0.3		2.4		28	20.5	9.9	1	The title was translated by the researcher
2	2	Effects of Cultural Practices on the Grain Yield and Quality of Ratoon Rice. I. Effects of Cutting Height of the Ratoon Seedlings	Chung-Hsiao Ting	1997	TG 6	Hualien area agricultural improvement field, Ji 'an Township, Hualien County, Taiwan, China	East China	23.55	1993	165.4	/	185	/	/	/	/	/	√		80.6		67.4							20.75	6.58	4
2	2	Effects of Cultural Practices on the Grain Yield and Quality of Ratoon Rice. I. Effects of Cutting Height of the Ratoon Seedlings	Chung-Hsiao Ting	1997	TG 6	Hualien area agricultural improvement field, Ji 'an Township, Hualien County, Taiwan, China	East China	23.55	1993	165.4	5cm	185	/	/	/	/	/		√	78.5		64.2							20.45	6.59	4
2	2	Effects of Cultural Practices on the Grain Yield and Quality of Ratoon Rice. I. Effects of Cutting Height of the Ratoon Seedlings	Chung-Hsiao Ting	1997	TG 6	Hualien area agricultural improvement field, Ji 'an Township, Hualien County, Taiwan, China	East China	23.55	1993	165.4	10cm	185	/	/	/	/	/		√	78.5		61.6							20.48	6.87	4
2	2	Effects of Cultural Practices on the Grain Yield and Quality of Ratoon Rice. I. Effects of Cutting Height of the Ratoon Seedlings	Chung-Hsiao Ting	1997	TG 6	Hualien area agricultural improvement field, Ji 'an Township, Hualien County, Taiwan, China	East China	23.55	1993	165.4	15cm	185	/	/	/	/	/		√	80.8		61.8							20.15	6.87	4
2	2	Effects of Cultural Practices on the Grain Yield and Quality of Ratoon Rice. I. Effects of Cutting Height of the Ratoon Seedlings	Chung-Hsiao Ting	1997	TG 6	Hualien area agricultural improvement field, Ji 'an Township, Hualien County, Taiwan, China	East China	23.55	1993	165.4	Non-cutting	185	/	/	/	/	/		√	79.5		61.1							20.3	6.93	4
2	2	Effects of Cultural Practices on the Grain Yield and Quality of Ratoon Rice. I. Effects of Cutting Height of the Ratoon Seedlings	Chung-Hsiao Ting	1997	TG 6	Hualien area agricultural improvement field, Ji 'an Township, Hualien County, Taiwan, China	East China	23.55	1994	157	/	185	/	/	/	/	/	√		80.4		54.5							18.73	8.13	4
2	2	Effects of Cultural Practices on the Grain Yield and Quality of Ratoon Rice. I. Effects of Cutting Height of the Ratoon Seedlings	Chung-Hsiao Ting	1997	TG 6	Hualien area agricultural improvement field, Ji 'an Township, Hualien County, Taiwan, China	East China	23.55	1994	157	5cm	185	/	/	/	/	/		√	79.4		70.3							18.7	8.54	1
2	2	Effects of Cultural Practices on the Grain Yield and Quality of Ratoon Rice. I. Effects of Cutting Height of the Ratoon Seedlings	Chung-Hsiao Ting	1997	TG 6	Hualien area agricultural improvement field, Ji 'an Township, Hualien County, Taiwan, China	East China	23.55	1994	157	10cm	185	/	/	/	/	/		√	77.5		74.8							18.55	8.16	1
2	2	Effects of Cultural Practices on the Grain Yield and Quality of Ratoon Rice. I. Effects of Cutting Height of the Ratoon Seedlings	Chung-Hsiao Ting	1997	TG 6	Hualien area agricultural improvement field, Ji 'an Township, Hualien County, Taiwan, China	East China	23.55	1994	157	15cm	185	/	/	/	/	/		√	76.5		72.4							18.53	8.27	1
2	2	Effects of Cultural Practices on the Grain Yield and Quality of Ratoon Rice. I. Effects of Cutting Height of the Ratoon Seedlings	Chung-Hsiao Ting	1997	TG 6	Hualien area agricultural improvement field, Ji 'an Township, Hualien County, Taiwan, China	East China	23.55	1994	157	Non-cutting	185	/	/	/	/	/		√	77.1		65.9							18.25	8.66	2
3	3	The Effects of Labor-Saving Cultivation on the Yield and Quality of Rice	Yih-Shyong Chuang	1998	TG 1	Dongshan Township, Yilan County, Taiwan, China	East China	24.38	1993	163.7	/	206	/	/	/	/	/	√		82.8	74.3	64.1							18.3	8.03	2
3	3	The Effects of Labor-Saving Cultivation on the Yield and Quality of Rice	Yih-Shyong Chuang	1998	TG 1	Dongshan Township, Yilan County, Taiwan, China	East China	24.38	1993	163.7	/	159	/	/	/	/	/	√		82.8	74.8	64.5							18.6	8.4	2
3	3	The Effects of Labor-Saving Cultivation on the Yield and Quality of Rice	Yih-Shyong Chuang	1998	TG 1	Dongshan Township, Yilan County, Taiwan, China	East China	24.38	1993	163.7	/	159	/	/	/	/	/	√		84.1	75.6	67.4							18.1	8.71	1
3	3	The Effects of Labor-Saving Cultivation on the Yield and Quality of Rice	Yih-Shyong Chuang	1998	TG 1	Dongshan Township, Yilan County, Taiwan, China	East China	24.38	1994	145.7	/	206	/	/	/	/	/	√		81.5	74.1	64.8							16.1	8.18	2
3	3	The Effects of Labor-Saving Cultivation on the Yield and Quality of Rice	Yih-Shyong Chuang	1998	TG 1	Dongshan Township, Yilan County, Taiwan, China	East China	24.38	1994	145.7	/	159	/	/	/	/	/	√		83.9	76	65.3							17.4	8.64	2
3	3	The Effects of Labor-Saving Cultivation on the Yield and Quality of Rice	Yih-Shyong Chuang	1998	TG 1	Dongshan Township, Yilan County, Taiwan, China	East China	24.38	1994	145.7	/	159	/	/	/	/	/	√		82.4	74.7	65.1							16.1	8.18	2
3	3	The Effects of Labor-Saving Cultivation on the Yield and Quality of Rice	Yih-Shyong Chuang	1998	TG 1	Dongshan Township, Yilan County, Taiwan, China	East China	24.38	1993	163.7	/	206	/	/	/	/	/		√	80.2	72.3	62.6							15.3	8.2	2
3	3	The Effects of Labor-Saving Cultivation on the Yield and Quality of Rice	Yih-Shyong Chuang	1998	TG 1	Dongshan Township, Yilan County, Taiwan, China	East China	24.38	1993	163.7	/	159	/	/	/	/	/		√	80.6	72.5	62.9							15.7	8.71	2
3	3	The Effects of Labor-Saving Cultivation on the Yield and Quality of Rice	Yih-Shyong Chuang	1998	TG 1	Dongshan Township, Yilan County, Taiwan, China	East China	24.38	1993	163.7	/	159	/	/	/	/	/		√	81.2	73.3	63.6							15.2	9.03	2
3	3	The Effects of Labor-Saving Cultivation on the Yield and Quality of Rice	Yih-Shyong Chuang	1998	TG 1	Dongshan Township, Yilan County, Taiwan, China	East China	24.38	1994	145.7	/	206	/	/	/	/	/		√	80.3	72.4	32.7							18.6	8.14	4
3	3	The Effects of Labor-Saving Cultivation on the Yield and Quality of Rice	Yih-Shyong Chuang	1998	TG 1	Dongshan Township, Yilan County, Taiwan, China	East China	24.38	1994	145.7	/	159	/	/	/	/	/		√	80.5	72	62.8							18.7	8.56	2
3	3	The Effects of Labor-Saving Cultivation on the Yield and Quality of Rice	Yih-Shyong Chuang	1998	TG 1	Dongshan Township, Yilan County, Taiwan, China	East China	24.38	1994	145.7	/	159	/	/	/	/	/		√	81	73.2	63.4							18.6	8.14	2
4	4	An Ideal Planting Pattern for the Adjustment of Grain Yield Structure-Middle Season Rice and Its Ratoon Rice	Li-Yun Chen	2000	PLY 500	Hanshou, Hunan Province, China	Central China	28.9	1999	137.3	/	/	/	29.05	111.683	-5.54135	-1.26854	√		80.5	73.1	61.3	30	1.4	6.4	3	4.5	50.5	19.8	11	1
4	4	An Ideal Planting Pattern for the Adjustment of Grain Yield Structure-Middle Season Rice and Its Ratoon Rice	Li-Yun Chen	2000	XY 63	Hanshou, Hunan Province, China	Central China	28.9	1999	137.3	/	/	/	29.05	111.683	-5.54135	-1.26854	√		80.2	70.7	48.1	85	11.5	5.9	2.3	4	31.5	20.3	10.5	4
4	4	An Ideal Planting Pattern for the Adjustment of Grain Yield Structure-Middle Season Rice and Its Ratoon Rice	Li-Yun Chen	2000	PLY 500	Hanshou, Hunan Province, China	Central China	28.9	1999	137.3	/	/	/	29.05	111.683	-5.54135	-1.26854		√	82.2	74.3	74.3	24.5	1.2	6.3	3.1	4.5	59	18.1	11.3	1
4	4	An Ideal Planting Pattern for the Adjustment of Grain Yield Structure-Middle Season Rice and Its Ratoon Rice	Li-Yun Chen	2000	XY 63	Hanshou, Hunan Province, China	Central China	28.9	1999	137.3	/	/	/	29.05	111.683	-5.54135	-1.26854		√	82.2	73.2	73.2	82.5	9.7	6	2.4	4	35.5	19.3	10.9	4
5	5	Comparison of Grain Quality between Main and Ratooning Crops of Middle-season Rice	Guo-Hua Liu	2002	Texianzhan 25	/	/	/	2000	/	45~50cm	/	139.2	/	/	/	/	√		80.9	69.9	57.7	27	5.8		3.3	2.2	36.5	20.7	9.6	3
5	5	Comparison of Grain Quality between Main and Ratooning Crops of Middle-season Rice	Guo-Hua Liu	2002	Yuexiangzhan	/	/	/	2000	/	45~50cm	/	139.2	/	/	/	/	√		81.5	65.8	55.8	46	9.2		3	6	29	23	9.1	4
5	5	Comparison of Grain Quality between Main and Ratooning Crops of Middle-season Rice	Guo-Hua Liu	2002	90402	/	/	/	2000	/	45~50cm	/	139.2	/	/	/	/	√		79.6	69.5	48.8	95.5	12.1		2.7	4	29	22.9	9.7	4
5	5	Comparison of Grain Quality between Main and Ratooning Crops of Middle-season Rice	Guo-Hua Liu	2002	Fuhui 838	/	/	/	2000	/	45~50cm	/	139.2	/	/	/	/	√		80	70	55.8	40	4.9		3	3	50	17.7	8	2
5	5	Comparison of Grain Quality between Main and Ratooning Crops of Middle-season Rice	Guo-Hua Liu	2002	90386	/	/	/	2000	/	45~50cm	/	139.2	/	/	/	/	√		81.8	69.7	64.2	91.5	15.5		2.6	6	62	23	10.1	4
5	5	Comparison of Grain Quality between Main and Ratooning Crops of Middle-season Rice	Guo-Hua Liu	2002	90416	/	/	/	2000	/	45~50cm	/	139.2	/	/	/	/	√		82.2	69.2	63.4	6.5	0.5		3.2	5	30.5	23.1	9.9	1
5	5	Comparison of Grain Quality between Main and Ratooning Crops of Middle-season Rice	Guo-Hua Liu	2002	Peiliangyou 500	/	/	/	2000	/	45~50cm	/	139.2	/	/	/	/	√		80.1	68.3	49.7	30.5	6.8		3.1	2	40.5	19.6	11.4	3
5	5	Comparison of Grain Quality between Main and Ratooning Crops of Middle-season Rice	Guo-Hua Liu	2002	9S040 288	/	/	/	2000	/	45~50cm	/	139.2	/	/	/	/	√		80.8	68.9	53.7	7.5	1.3		2.8	2.2	45	10.2	8.4	4
5	5	Comparison of Grain Quality between Main and Ratooning Crops of Middle-season Rice	Guo-Hua Liu	2002	9S040 Minghui 63	/	/	/	2000	/	45~50cm	/	139.2	/	/	/	/	√		82.2	68.9	53.6	29.5	2.7		3	2.2	48.5	10	10.6	4
5	5	Comparison of Grain Quality between Main and Ratooning Crops of Middle-season Rice	Guo-Hua Liu	2002	Zhunliangyou 198	/	/	/	2000	/	45~50cm	/	139.2	/	/	/	/	√		80.1	65.9	49.8	55	10.1		2.9	2.8	33	19.3	12.7	4
5	5	Comparison of Grain Quality between Main and Ratooning Crops of Middle-season Rice	Guo-Hua Liu	2002	9S02 Shengyou 2	/	/	/	2000	/	45~50cm	/	139.2	/	/	/	/	√		81.1	68.3	53.4	66.5	4.9		2.5	3.6	33	18.8	9.1	2
5	5	Comparison of Grain Quality between Main and Ratooning Crops of Middle-season Rice	Guo-Hua Liu	2002	9S02 Minghui 86	/	/	/	2000	/	45~50cm	/	139.2	/	/	/	/	√		81.9	68.2	54.3	40	9.4		3	2.4	69.5	10.2	11.7	4
5	5	Comparison of Grain Quality between Main and Ratooning Crops of Middle-season Rice	Guo-Hua Liu	2002	9S02 Youfeng 108	/	/	/	2000	/	45~50cm	/	139.2	/	/	/	/	√		80.1	69.6	56.3	40.5	5.4		3.2	2	51.5	21.6	10.4	3
5	5	Comparison of Grain Quality between Main and Ratooning Crops of Middle-season Rice	Guo-Hua Liu	2002	8015S Minghui 86	/	/	/	2000	/	45~50cm	/	139.2	/	/	/	/	√		80.1	69.8	46.5	30.5	5.7		2.9	2	65.5	10.4	9.2	4
5	5	Comparison of Grain Quality between Main and Ratooning Crops of Middle-season Rice	Guo-Hua Liu	2002	Shanyou 63	/	/	/	2000	/	45~50cm	/	139.2	/	/	/	/	√		80.7	73.2	56.8	93	22.3		2.6	2.6	31.8	19.3	11	4
5	5	Comparison of Grain Quality between Main and Ratooning Crops of Middle-season Rice	Guo-Hua Liu	2002	Zhong 9A 288	/	/	/	2000	/	45~50cm	/	139.2	/	/	/	/	√		80.4	69.7	56.5	41.5	7.4		3.1	2.3	45.5	18.7	9.9	3
5	5	Comparison of Grain Quality between Main and Ratooning Crops of Middle-season Rice	Guo-Hua Liu	2002	Yue 4A 90396	/	/	/	2000	/	45~50cm	/	139.2	/	/	/	/	√		81	67.2	53.7	64.5	17.9		3	2.2	41	18.6	11	4
5	5	Comparison of Grain Quality between Main and Ratooning Crops of Middle-season Rice	Guo-Hua Liu	2002	316A 90416	/	/	/	2000	/	45~50cm	/	139.2	/	/	/	/	√		80.4	64.6	54.2	43	6.4		3.2	3	34.5	19.3	9.6	3
5	5	Comparison of Grain Quality between Main and Ratooning Crops of Middle-season Rice	Guo-Hua Liu	2002	316A 90380	/	/	/	2000	/	45~50cm	/	139.2	/	/	/	/	√		80.9	64.6	54.6	32	5.9		3.1	3.3	37.6	15.9	10.1	3
5	5	Comparison of Grain Quality between Main and Ratooning Crops of Middle-season Rice	Guo-Hua Liu	2002	V20A 90380	/	/	/	2000	/	45~50cm	/	139.2	/	/	/	/	√		77.4	58.9	31.6	85	22.7		2.6	2.6	30.5	20.1	10.4	4
5	5	Comparison of Grain Quality between Main and Ratooning Crops of Middle-season Rice	Guo-Hua Liu	2002	Texianzhan 25	/	/	/	2000	/	45~50cm	/	139.2	/	/	/	/		√	78	70.4	63.7	12.5	1.3		3.5	4	28	20.7	9	1
5	5	Comparison of Grain Quality between Main and Ratooning Crops of Middle-season Rice	Guo-Hua Liu	2002	Yuexiangzhan	/	/	/	2000	/	45~50cm	/	139.2	/	/	/	/		√	79	71.7	61.6	10	1.8		3.2	6	29	21.2	9.9	1
5	5	Comparison of Grain Quality between Main and Ratooning Crops of Middle-season Rice	Guo-Hua Liu	2002	90402	/	/	/	2000	/	45~50cm	/	139.2	/	/	/	/		√	79.1	70.6	60.5	29.5	2.8		2.9	6	33	20.3	9.3	2
5	5	Comparison of Grain Quality between Main and Ratooning Crops of Middle-season Rice	Guo-Hua Liu	2002	Fuhui 838	/	/	/	2000	/	45~50cm	/	139.2	/	/	/	/		√	76.3	65.7	52.4	38	4.6		3	3	63.5	11.3	9.7	4
5	5	Comparison of Grain Quality between Main and Ratooning Crops of Middle-season Rice	Guo-Hua Liu	2002	90386	/	/	/	2000	/	45~50cm	/	139.2	/	/	/	/		√	80.8	70	65.3	49	5.5		2.9	6	31.2	20.2	9.5	3
5	5	Comparison of Grain Quality between Main and Ratooning Crops of Middle-season Rice	Guo-Hua Liu	2002	90416	/	/	/	2000	/	45~50cm	/	139.2	/	/	/	/		√	79.2	69.3	64.2	5.5	0.3		3.1	5.8	31.5	21.5	9.7	1
5	5	Comparison of Grain Quality between Main and Ratooning Crops of Middle-season Rice	Guo-Hua Liu	2002	Peiliangyou 500	/	/	/	2000	/	45~50cm	/	139.2	/	/	/	/		√	80	68.9	60.4	9.5	2.4		3.4	2	51.2	18.3	9.4	2
5	5	Comparison of Grain Quality between Main and Ratooning Crops of Middle-season Rice	Guo-Hua Liu	2002	9S040 288	/	/	/	2000	/	45~50cm	/	139.2	/	/	/	/		√	79.5	69.3	60.9	6.5	0.4		2.9	2.5	62.3	13.1	7.2	4
5	5	Comparison of Grain Quality between Main and Ratooning Crops of Middle-season Rice	Guo-Hua Liu	2002	9S040 Minghui 63	/	/	/	2000	/	45~50cm	/	139.2	/	/	/	/		√	79	69.6	56.4	11.5	0.6		3.2	2.2	48.5	11.5	11.5	4
5	5	Comparison of Grain Quality between Main and Ratooning Crops of Middle-season Rice	Guo-Hua Liu	2002	Zhunliangyou 198	/	/	/	2000	/	45~50cm	/	139.2	/	/	/	/		√	77.7	65.4	58.4	14	2.1		3.1	4.5	29	18.4	8.6	2
5	5	Comparison of Grain Quality between Main and Ratooning Crops of Middle-season Rice	Guo-Hua Liu	2002	9S02 Shengyou 2	/	/	/	2000	/	45~50cm	/	139.2	/	/	/	/		√	74.5	63.8	54.1	37.5	3.6		2.6	5.5	35	16.3	9.9	2
5	5	Comparison of Grain Quality between Main and Ratooning Crops of Middle-season Rice	Guo-Hua Liu	2002	9S02 Minghui 86	/	/	/	2000	/	45~50cm	/	139.2	/	/	/	/		√	78.6	68.7	51.3	25	4		2.9	3.3	49	12.2	8.5	4
5	5	Comparison of Grain Quality between Main and Ratooning Crops of Middle-season Rice	Guo-Hua Liu	2002	9S02 Youfeng 108	/	/	/	2000	/	45~50cm	/	139.2	/	/	/	/		√	76.4	64.2	51.8	12.5	3.4		3	4.3	45.5	15.1	8.8	2
5	5	Comparison of Grain Quality between Main and Ratooning Crops of Middle-season Rice	Guo-Hua Liu	2002	8015S Minghui 86	/	/	/	2000	/	45~50cm	/	139.2	/	/	/	/		√	76.4	63.3	54.3	5.3	2		3	2.6	65.5	12.3	7	4
5	5	Comparison of Grain Quality between Main and Ratooning Crops of Middle-season Rice	Guo-Hua Liu	2002	Shanyou 63	/	/	/	2000	/	45~50cm	/	139.2	/	/	/	/		√	80.6	73.4	69.9	61.5	9.5		2.5	3	32.5	19.3	10.6	4
5	5	Comparison of Grain Quality between Main and Ratooning Crops of Middle-season Rice	Guo-Hua Liu	2002	Zhong 9A 288	/	/	/	2000	/	45~50cm	/	139.2	/	/	/	/		√	79.8	70	62.6	16	4.3		3	2.5	30.5	18.9	9.3	2
5	5	Comparison of Grain Quality between Main and Ratooning Crops of Middle-season Rice	Guo-Hua Liu	2002	Yue 4A 90396	/	/	/	2000	/	45~50cm	/	139.2	/	/	/	/		√	79.1	68.5	56.5	14	2		2.9	3.6	44.6	18.8	6.4	1
5	5	Comparison of Grain Quality between Main and Ratooning Crops of Middle-season Rice	Guo-Hua Liu	2002	316A 90416	/	/	/	2000	/	45~50cm	/	139.2	/	/	/	/		√	77.2	62.4	55.4	32	3.5		3	6	32.5	18	6.8	2
5	5	Comparison of Grain Quality between Main and Ratooning Crops of Middle-season Rice	Guo-Hua Liu	2002	316A 90380	/	/	/	2000	/	45~50cm	/	139.2	/	/	/	/		√	78.9	63.4	54.7	26.5	2.2		3.2	5.7	34	17.1	7.8	2
5	5	Comparison of Grain Quality between Main and Ratooning Crops of Middle-season Rice	Guo-Hua Liu	2002	V20A 90380	/	/	/	2000	/	45~50cm	/	139.2	/	/	/	/		√	78.1	65.4	53.2	60	2.7		2.8	5.6	32.5	19.7	7.9	2
6	6	Effects of Different Planting Patterns on Growth and Yield of Lower-Nodal Ratooning Rice	Wei Li	2004	PLY 288	Huilongpu Township, Ningxiang County, Changsha City, Hunan Province, China	Central China	28.25	2002	127.7	10cm	303	87	28.233	112.867	-6.54979	-3.18181	√		79.75	73.25	62	24.37	4.74	6.16	3	6	93	17.5	9.56	2
6	6	Effects of Different Planting Patterns on Growth and Yield of Lower-Nodal Ratooning Rice	Wei Li	2004	XXY 80	Huilongpu Township, Ningxiang County, Changsha City, Hunan Province, China	Central China	28.25	2002	127.7	10cm	303	87	28.233	112.867	-6.54979	-3.18181	√		77.84	71.21	56.19	32.65	4.27	6.79	3.15	6	89	16.8	9.82	2
6	6	Effects of Different Planting Patterns on Growth and Yield of Lower-Nodal Ratooning Rice	Wei Li	2004	XZX 31	Huilongpu Township, Ningxiang County, Changsha City, Hunan Province, China	Central China	28.25	2002	127.7	10cm	303	87	28.233	112.867	-6.54979	-3.18181	√		78.3	72.12	55.84	30.06	1.86	6.32	3.17	7	77	11.2	10.95	4
6	6	Effects of Different Planting Patterns on Growth and Yield of Lower-Nodal Ratooning Rice	Wei Li	2004	PLY 288	Huilongpu Township, Ningxiang County, Changsha City, Hunan Province, China	Central China	28.25	2002	127.7	10cm	303	87	28.233	112.867	-6.54979	-3.18181	√		79.89	74.8	63.18	25.84	4.83	6.12	2.97	6	90	17.88	9.68	2
6	6	Effects of Different Planting Patterns on Growth and Yield of Lower-Nodal Ratooning Rice	Wei Li	2004	XXY 80	Huilongpu Township, Ningxiang County, Changsha City, Hunan Province, China	Central China	28.25	2002	127.7	10cm	303	87	28.233	112.867	-6.54979	-3.18181	√		77.71	70.16	56.1	33.13	3.85	6.78	3.09	6.5	86	17.92	9.85	2
6	6	Effects of Different Planting Patterns on Growth and Yield of Lower-Nodal Ratooning Rice	Wei Li	2004	XZX 31	Huilongpu Township, Ningxiang County, Changsha City, Hunan Province, China	Central China	28.25	2002	127.7	10cm	303	87	28.233	112.867	-6.54979	-3.18181	√		79.22	72.86	53.33	28.52	1.91	6.49	3.3	7	74	11.3	11.12	4
6	6	Effects of Different Planting Patterns on Growth and Yield of Lower-Nodal Ratooning Rice	Wei Li	2004	PLY 288	Huilongpu Township, Ningxiang County, Changsha City, Hunan Province, China	Central China	28.25	2002	127.7	10cm	303	87	28.233	112.867	-6.54979	-3.18181	√		79.18	72.25	59.4	24.41	4.79	6.21	2.95	6.5	92	16.3	9.75	2
6	6	Effects of Different Planting Patterns on Growth and Yield of Lower-Nodal Ratooning Rice	Wei Li	2004	XXY 80	Huilongpu Township, Ningxiang County, Changsha City, Hunan Province, China	Central China	28.25	2002	127.7	10cm	303	87	28.233	112.867	-6.54979	-3.18181	√		76.35	70.61	55.5	36	3.89	6.87	3.04	7	87	16	9.77	2
6	6	Effects of Different Planting Patterns on Growth and Yield of Lower-Nodal Ratooning Rice	Wei Li	2004	XZX 31	Huilongpu Township, Ningxiang County, Changsha City, Hunan Province, China	Central China	28.25	2002	127.7	10cm	303	87	28.233	112.867	-6.54979	-3.18181	√		78.74	69.29	52.6	29.83	2.09	6.39	3.26	7	76	10.97	11.18	4
6	6	Effects of Different Planting Patterns on Growth and Yield of Lower-Nodal Ratooning Rice	Wei Li	2004	PLY 288	Huilongpu Township, Ningxiang County, Changsha City, Hunan Province, China	Central China	28.25	2002	127.7	10cm	303	87	28.233	112.867	-6.54979	-3.18181		√	79.8	73.9	59.3	15.29	1.33	5.21	2.51	6.5	95	17.83	9.51	2
6	6	Effects of Different Planting Patterns on Growth and Yield of Lower-Nodal Ratooning Rice	Wei Li	2004	XXY 80	Huilongpu Township, Ningxiang County, Changsha City, Hunan Province, China	Central China	28.25	2002	127.7	10cm	303	87	28.233	112.867	-6.54979	-3.18181		√	78.27	72.82	53.65	21.53	1.6	5.68	2.59	6	90	19.57	9.69	2
6	6	Effects of Different Planting Patterns on Growth and Yield of Lower-Nodal Ratooning Rice	Wei Li	2004	XZX 31	Huilongpu Township, Ningxiang County, Changsha City, Hunan Province, China	Central China	28.25	2002	127.7	10cm	303	87	28.233	112.867	-6.54979	-3.18181		√	78.23	72.15	60.37	19.14	0.71	5.4	2.7	7	79	13.15	10.64	4
6	6	Effects of Different Planting Patterns on Growth and Yield of Lower-Nodal Ratooning Rice	Wei Li	2004	PLY 288	Huilongpu Township, Ningxiang County, Changsha City, Hunan Province, China	Central China	28.25	2002	127.7	10cm	303	87	28.233	112.867	-6.54979	-3.18181		√	79.75	74.92	58.05	14.36	0.98	5.26	2.48	6	91	18.1	9.53	2
6	6	Effects of Different Planting Patterns on Growth and Yield of Lower-Nodal Ratooning Rice	Wei Li	2004	XXY 80	Huilongpu Township, Ningxiang County, Changsha City, Hunan Province, China	Central China	28.25	2002	127.7	10cm	303	87	28.233	112.867	-6.54979	-3.18181		√	77.6	71.92	55.72	22.06	1.62	5.37	2.55	6.5	88	19.3	9.85	2
6	6	Effects of Different Planting Patterns on Growth and Yield of Lower-Nodal Ratooning Rice	Wei Li	2004	XZX 31	Huilongpu Township, Ningxiang County, Changsha City, Hunan Province, China	Central China	28.25	2002	127.7	10cm	303	87	28.233	112.867	-6.54979	-3.18181		√	79.25	72.92	64.07	21.5	0.8	5.22	2.62	7	78	13.19	10.87	4
6	6	Effects of Different Planting Patterns on Growth and Yield of Lower-Nodal Ratooning Rice	Wei Li	2004	PLY 288	Huilongpu Township, Ningxiang County, Changsha City, Hunan Province, China	Central China	28.25	2002	127.7	10cm	303	87	28.233	112.867	-6.54979	-3.18181		√	79.16	74.76	59.29	15.78	1.68	5.23	2.49	6.5	94	18.02	9.64	2
6	6	Effects of Different Planting Patterns on Growth and Yield of Lower-Nodal Ratooning Rice	Wei Li	2004	XXY 80	Huilongpu Township, Ningxiang County, Changsha City, Hunan Province, China	Central China	28.25	2002	127.7	10cm	303	87	28.233	112.867	-6.54979	-3.18181		√	76.44	71.51	52.38	20.82	1.64	5.33	2.54	7	90	20.1	9.73	3
6	6	Effects of Different Planting Patterns on Growth and Yield of Lower-Nodal Ratooning Rice	Wei Li	2004	XZX 31	Huilongpu Township, Ningxiang County, Changsha City, Hunan Province, China	Central China	28.25	2002	127.7	10cm	303	87	28.233	112.867	-6.54979	-3.18181		√	78.67	71.46	68.63	20	0.82	5.1	2.63	7	77	12.9	11.05	4
7	7	Comparison of Rice Quality Between Main Crop and Ratoon Crop	Deng-Ke Du	2005	HWY 1	Changde, Hunan Province, China	Central China	29.05	2001	142.2	40~50cm	/	174	29.05	111.683	-7.16518	-0.243337	√		80.1	58.92	49.78	27.06				2.6	30.5	10	10.1	4
7	7	Comparison of Rice Quality Between Main Crop and Ratoon Crop	Deng-Ke Du	2005	8015S/986	Changde, Hunan Province, China	Central China	29.05	2001	142.2	40~50cm	/	174	29.05	111.683	-7.16518	-0.243337	√		79.56	64.6	45.13	46.54				3.3	37.6	10.2	10.9	4
7	7	Comparison of Rice Quality Between Main Crop and Ratoon Crop	Deng-Ke Du	2005	8015S/500	Changde, Hunan Province, China	Central China	29.05	2001	142.2	40~50cm	/	174	29.05	111.683	-7.16518	-0.243337	√		79.24	65.41	52.63	95.62				3	34.5	13.1	9.7	4
7	7	Comparison of Rice Quality Between Main Crop and Ratoon Crop	Deng-Ke Du	2005	8015S/509	Changde, Hunan Province, China	Central China	29.05	2001	142.2	40~50cm	/	174	29.05	111.683	-7.16518	-0.243337	√		78.65	67.25	47.06	40				2.2	41.2	14	8	3
7	7	Comparison of Rice Quality Between Main Crop and Ratoon Crop	Deng-Ke Du	2005	8015S/288	Changde, Hunan Province, China	Central China	29.05	2001	142.2	40~50cm	/	174	29.05	111.683	-7.16518	-0.243337	√		77.11	69.76	37.65	91.32				2.3	45.6	16.8	10.1	4
7	7	Comparison of Rice Quality Between Main Crop and Ratoon Crop	Deng-Ke Du	2005	PLY 500	Changde, Hunan Province, China	Central China	29.05	2001	142.2	40~50cm	/	174	29.05	111.683	-7.16518	-0.243337	√		75.68	73.21	35.21	6.5				2.6	31.8	15.4	9.9	4
7	7	Comparison of Rice Quality Between Main Crop and Ratoon Crop	Deng-Ke Du	2005	XY 63	Changde, Hunan Province, China	Central China	29.05	2001	142.2	40~50cm	/	174	29.05	111.683	-7.16518	-0.243337	√		80.34	69.84	47.61	30.58				2	65.2	15.9	11.4	3
7	7	Comparison of Rice Quality Between Main Crop and Ratoon Crop	Deng-Ke Du	2005	XXY 63	Changde, Hunan Province, China	Central China	29.05	2001	142.2	40~50cm	/	174	29.05	111.683	-7.16518	-0.243337	√		79.48	69.63	46.35	7.53				2	50.5	19.6	8.4	3
7	7	Comparison of Rice Quality Between Main Crop and Ratoon Crop	Deng-Ke Du	2005	TXZLY 198	Changde, Hunan Province, China	Central China	29.05	2001	142.2	40~50cm	/	174	29.05	111.683	-7.16518	-0.243337	√		80.75	68.2	56.51	29.57				2.4	69.4	23.1	10.6	1
7	7	Comparison of Rice Quality Between Main Crop and Ratoon Crop	Deng-Ke Du	2005	XY 63	Changde, Hunan Province, China	Central China	29.05	2001	142.2	40~50cm	/	174	29.05	111.683	-7.16518	-0.243337	√		79.54	68.34	49.24	55.2				3.6	32.8	15.9	12.7	3
7	7	Comparison of Rice Quality Between Main Crop and Ratoon Crop	Deng-Ke Du	2005	SY 1	Changde, Hunan Province, China	Central China	29.05	2001	142.2	40~50cm	/	174	29.05	111.683	-7.16518	-0.243337	√		80.06	65.87	52.56	66.12				2.8	33	11.6	9.1	4
7	7	Comparison of Rice Quality Between Main Crop and Ratoon Crop	Deng-Ke Du	2005	500R	Changde, Hunan Province, China	Central China	29.05	2001	142.2	40~50cm	/	174	29.05	111.683	-7.16518	-0.243337	√		77.61	68.95	41.59	40				2.2	48.9	9.7	11.7	4
7	7	Comparison of Rice Quality Between Main Crop and Ratoon Crop	Deng-Ke Du	2005	MH 86	Changde, Hunan Province, China	Central China	29.05	2001	142.2	40~50cm	/	174	29.05	111.683	-7.16518	-0.243337	√		77.76	68.9	41.9	30.54				2.2	45.1	12.2	10.4	4
7	7	Comparison of Rice Quality Between Main Crop and Ratoon Crop	Deng-Ke Du	2005	207R	Changde, Hunan Province, China	Central China	29.05	2001	142.2	40~50cm	/	174	29.05	111.683	-7.16518	-0.243337	√		80.62	69.2	54.87	93.2				2	30.5	10.5	9.2	4
7	7	Comparison of Rice Quality Between Main Crop and Ratoon Crop	Deng-Ke Du	2005	YY 63	Changde, Hunan Province, China	Central China	29.05	2001	142.2	40~50cm	/	174	29.05	111.683	-7.16518	-0.243337	√		79.96	69.78	61.21	41.52				5	62.5	16.5	9	1
7	7	Comparison of Rice Quality Between Main Crop and Ratoon Crop	Deng-Ke Du	2005	XXY/80	Changde, Hunan Province, China	Central China	29.05	2001	142.2	40~50cm	/	174	29.05	111.683	-7.16518	-0.243337	√		79.54	70	29.74	64.32				6	50	19.8	9.9	4
7	7	Comparison of Rice Quality Between Main Crop and Ratoon Crop	Deng-Ke Du	2005	PLY 288	Changde, Hunan Province, China	Central China	29.05	2001	142.2	40~50cm	/	174	29.05	111.683	-7.16518	-0.243337	√		80.07	69.56	38.59	43.01				3	29.8	16.4	8.5	4
7	7	Comparison of Rice Quality Between Main Crop and Ratoon Crop	Deng-Ke Du	2005	JY 207	Changde, Hunan Province, China	Central China	29.05	2001	142.2	40~50cm	/	174	29.05	111.683	-7.16518	-0.243337	√		80.21	65.19	40.68	32				4	29	10.6	11	4
7	7	Comparison of Rice Quality Between Main Crop and Ratoon Crop	Deng-Ke Du	2005	L18S/288	Changde, Hunan Province, China	Central China	29.05	2001	142.2	40~50cm	/	174	29.05	111.683	-7.16518	-0.243337	√		79.61	61	45.57	85.76				6	36.5	17.1	10.1	3
7	7	Comparison of Rice Quality Between Main Crop and Ratoon Crop	Deng-Ke Du	2005	XY 725	Changde, Hunan Province, China	Central China	29.05	2001	142.2	40~50cm	/	174	29.05	111.683	-7.16518	-0.243337	√		80.18	68.96	49.96	35.68				2.5	40.5	13.4	11.3	4
7	7	Comparison of Rice Quality Between Main Crop and Ratoon Crop	Deng-Ke Du	2005	HWY 1	Changde, Hunan Province, China	Central China	29.05	2001	142.2	40~50cm	/	174	29.05	111.683	-7.16518	-0.243337		√	79.1	68.99	60.4	12.63				5.6	32.9	8.5	9.6	4
7	7	Comparison of Rice Quality Between Main Crop and Ratoon Crop	Deng-Ke Du	2005	8015S/986	Changde, Hunan Province, China	Central China	29.05	2001	142.2	40~50cm	/	174	29.05	111.683	-7.16518	-0.243337		√	79	68.63	57.71	10				5.7	34	7.7	9.1	4
7	7	Comparison of Rice Quality Between Main Crop and Ratoon Crop	Deng-Ke Du	2005	8015S/500	Changde, Hunan Province, China	Central China	29.05	2001	142.2	40~50cm	/	174	29.05	111.683	-7.16518	-0.243337		√	79.1	70.15	58.38	29.56				6	32.5	9.7	9.1	4
7	7	Comparison of Rice Quality Between Main Crop and Ratoon Crop	Deng-Ke Du	2005	8015S/509	Changde, Hunan Province, China	Central China	29.05	2001	142.2	40~50cm	/	174	29.05	111.683	-7.16518	-0.243337		√	75.7	69.84	55.8	38.4				3.6	44.8	9.5	9.5	4
7	7	Comparison of Rice Quality Between Main Crop and Ratoon Crop	Deng-Ke Du	2005	8015S/288	Changde, Hunan Province, China	Central China	29.05	2001	142.2	40~50cm	/	174	29.05	111.683	-7.16518	-0.243337		√	76.16	67.81	46.52	49.58				2.5	31.4	12.8	10.9	4
7	7	Comparison of Rice Quality Between Main Crop and Ratoon Crop	Deng-Ke Du	2005	PLY 500	Changde, Hunan Province, China	Central China	29.05	2001	142.2	40~50cm	/	174	29.05	111.683	-7.16518	-0.243337		√	74.62	66.19	40.02	5.59				3	32.5	16.6	9.4	4
7	7	Comparison of Rice Quality Between Main Crop and Ratoon Crop	Deng-Ke Du	2005	XY 63	Changde, Hunan Province, China	Central China	29.05	2001	142.2	40~50cm	/	174	29.05	111.683	-7.16518	-0.243337		√	79.9	70.47	50.24	49.54				2.6	65.5	16.8	7.4	2
7	7	Comparison of Rice Quality Between Main Crop and Ratoon Crop	Deng-Ke Du	2005	XXY 63	Changde, Hunan Province, China	Central China	29.05	2001	142.2	40~50cm	/	174	29.05	111.683	-7.16518	-0.243337		√	77.84	68.88	50.11	6.57				4.3	46	18.5	9.4	2
7	7	Comparison of Rice Quality Between Main Crop and Ratoon Crop	Deng-Ke Du	2005	TXZLY 198	Changde, Hunan Province, China	Central China	29.05	2001	142.2	40~50cm	/	174	29.05	111.683	-7.16518	-0.243337		√	79.72	71.37	61.05	11.5				3.3	50.8	19	9	1
7	7	Comparison of Rice Quality Between Main Crop and Ratoon Crop	Deng-Ke Du	2005	XY 63	Changde, Hunan Province, China	Central China	29.05	2001	142.2	40~50cm	/	174	29.05	111.683	-7.16518	-0.243337		√	80.69	70.26	48.32	14				5.5	35.9	17.5	9.3	3
7	7	Comparison of Rice Quality Between Main Crop and Ratoon Crop	Deng-Ke Du	2005	SY 1	Changde, Hunan Province, China	Central China	29.05	2001	142.2	40~50cm	/	174	29.05	111.683	-7.16518	-0.243337		√	81.1	68.51	50.64	37.05				4.5	29	10.4	8.9	4
7	7	Comparison of Rice Quality Between Main Crop and Ratoon Crop	Deng-Ke Du	2005	500R	Changde, Hunan Province, China	Central China	29.05	2001	142.2	40~50cm	/	174	29.05	111.683	-7.16518	-0.243337		√	74.61	67.26	46.93	25.1				2.2	48.9	10.1	6.4	4
7	7	Comparison of Rice Quality Between Main Crop and Ratoon Crop	Deng-Ke Du	2005	MH 86	Changde, Hunan Province, China	Central China	29.05	2001	142.2	40~50cm	/	174	29.05	111.683	-7.16518	-0.243337		√	72.2	69.21	48.08	5.63				2.2	62.5	8.1	7.6	4
7	7	Comparison of Rice Quality Between Main Crop and Ratoon Crop	Deng-Ke Du	2005	207R	Changde, Hunan Province, China	Central China	29.05	2001	142.2	40~50cm	/	174	29.05	111.683	-7.16518	-0.243337		√	79.35	69.36	49.98	61.98				2	31.5	8.5	9.5	4
7	7	Comparison of Rice Quality Between Main Crop and Ratoon Crop	Deng-Ke Du	2005	YY 63	Changde, Hunan Province, China	Central China	29.05	2001	142.2	40~50cm	/	174	29.05	111.683	-7.16518	-0.243337		√	77.24	71.14	68.35	16				5.8	32.5	17.9	8.1	1
7	7	Comparison of Rice Quality Between Main Crop and Ratoon Crop	Deng-Ke Du	2005	XXY/80	Changde, Hunan Province, China	Central China	29.05	2001	142.2	40~50cm	/	174	29.05	111.683	-7.16518	-0.243337		√	76.21	73.87	31.42	14.62				6	63.5	17.3	7.8	4
7	7	Comparison of Rice Quality Between Main Crop and Ratoon Crop	Deng-Ke Du	2005	PLY 288	Changde, Hunan Province, China	Central China	29.05	2001	142.2	40~50cm	/	174	29.05	111.683	-7.16518	-0.243337		√	79.56	67.11	37.64	32.56				3	34	17.3	6.6	4
7	7	Comparison of Rice Quality Between Main Crop and Ratoon Crop	Deng-Ke Du	2005	JY 207	Changde, Hunan Province, China	Central China	29.05	2001	142.2	40~50cm	/	174	29.05	111.683	-7.16518	-0.243337		√	78.52	70.26	39.53	6.4				6.5	29.5	8.9	11.4	4
7	7	Comparison of Rice Quality Between Main Crop and Ratoon Crop	Deng-Ke Du	2005	L18S/288	Changde, Hunan Province, China	Central China	29.05	2001	142.2	40~50cm	/	174	29.05	111.683	-7.16518	-0.243337		√	77.3	64.94	49.12	60.8				5.8	28	10	10.4	4
7	7	Comparison of Rice Quality Between Main Crop and Ratoon Crop	Deng-Ke Du	2005	XY 725	Changde, Hunan Province, China	Central China	29.05	2001	142.2	40~50cm	/	174	29.05	111.683	-7.16518	-0.243337		√	78.84	70.26	51.25	26.06				4.2	51.8	9.8	9.8	4
8	8	Yield, Yield Components and Physico-Chemical Characters of the Ratoon Crop of Iranian Rice Cultivars	N. B. JELODAR	2005	Dailamani	Amol Rice Research Station, Mazandaran Province, North Iran	Northern Iran	36.91	1999 to 2001	158.7	30cm	250	/	36.717	52.65	-5.72036	1.79344	√			69.2	53.4						45.2	24.1		4
8	8	Yield, Yield Components and Physico-Chemical Characters of the Ratoon Crop of Iranian Rice Cultivars	N. B. JELODAR	2005	Haseni	Amol Rice Research Station, Mazandaran Province, North Iran	Northern Iran	36.91	1999 to 2001	158.7	30cm	250	/	36.717	52.65	-5.72036	1.79344	√			65.2	43.8						40.5	22.4		4
8	8	Yield, Yield Components and Physico-Chemical Characters of the Ratoon Crop of Iranian Rice Cultivars	N. B. JELODAR	2005	Nok-Siah	Amol Rice Research Station, Mazandaran Province, North Iran	Northern Iran	36.91	1999 to 2001	158.7	30cm	250	/	36.717	52.65	-5.72036	1.79344	√			69	61.4						39.9	24.2		4
8	8	Yield, Yield Components and Physico-Chemical Characters of the Ratoon Crop of Iranian Rice Cultivars	N. B. JELODAR	2005	Daei-Shastak	Amol Rice Research Station, Mazandaran Province, North Iran	Northern Iran	36.91	1999 to 2001	158.7	30cm	250	/	36.717	52.65	-5.72036	1.79344	√			65.8	57.5						54.7	22.6		1
8	8	Yield, Yield Components and Physico-Chemical Characters of the Ratoon Crop of Iranian Rice Cultivars	N. B. JELODAR	2005	Sang-e-Tarom	Amol Rice Research Station, Mazandaran Province, North Iran	Northern Iran	36.91	1999 to 2001	158.7	30cm	250	/	36.717	52.65	-5.72036	1.79344	√			68.5	59.8						56.5	24.4		4
8	8	Yield, Yield Components and Physico-Chemical Characters of the Ratoon Crop of Iranian Rice Cultivars	N. B. JELODAR	2005	Dailamani	Amol Rice Research Station, Mazandaran Province, North Iran	Northern Iran	36.91	1999 to 2001	158.7	30cm	250	/	36.717	52.65	-5.72036	1.79344		√		64.2	44.3						29.5	21.4		3
8	8	Yield, Yield Components and Physico-Chemical Characters of the Ratoon Crop of Iranian Rice Cultivars	N. B. JELODAR	2005	Haseni	Amol Rice Research Station, Mazandaran Province, North Iran	Northern Iran	36.91	1999 to 2001	158.7	30cm	250	/	36.717	52.65	-5.72036	1.79344		√		64.6	42						29.5	21.5		4
8	8	Yield, Yield Components and Physico-Chemical Characters of the Ratoon Crop of Iranian Rice Cultivars	N. B. JELODAR	2005	Nok-Siah	Amol Rice Research Station, Mazandaran Province, North Iran	Northern Iran	36.91	1999 to 2001	158.7	30cm	250	/	36.717	52.65	-5.72036	1.79344		√		62.7	39.7						27	22.7		4
8	8	Yield, Yield Components and Physico-Chemical Characters of the Ratoon Crop of Iranian Rice Cultivars	N. B. JELODAR	2005	Daei-Shastak	Amol Rice Research Station, Mazandaran Province, North Iran	Northern Iran	36.91	1999 to 2001	158.7	30cm	250	/	36.717	52.65	-5.72036	1.79344		√		65.1	56.8						42.5	22.1		1
8	8	Yield, Yield Components and Physico-Chemical Characters of the Ratoon Crop of Iranian Rice Cultivars	N. B. JELODAR	2005	Sang-e-Tarom	Amol Rice Research Station, Mazandaran Province, North Iran	Northern Iran	36.91	1999 to 2001	158.7	30cm	250	/	36.717	52.65	-5.72036	1.79344		√		67.9	50.3						32	23.1		2
9	9	Comparative Studies on Growth Characters and Source-sink Relationships of Different Types of Ratooning Rice	Wenxin Zhou	2006	PLY 210	Experimental farm of Hunan Agricultural University, China	Central China	28.2	2004	148.5	40cm	224	87	28.233	112.867	-6.84519	-2.64638	√		81.02	63.58				6.74	3.16
9	9	Comparative Studies on Growth Characters and Source-sink Relationships of Different Types of Ratooning Rice	Wenxin Zhou	2006	PLY 981	Experimental farm of Hunan Agricultural University, China	Central China	28.2	2004	148.5	40cm	224	87	28.233	112.867	-6.84519	-2.64638	√		82.47	63.78				5.65	2.44
9	9	Comparative Studies on Growth Characters and Source-sink Relationships of Different Types of Ratooning Rice	Wenxin Zhou	2006	XY 63	Experimental farm of Hunan Agricultural University, China	Central China	28.2	2004	148.5	40cm	224	87	28.233	112.867	-6.84519	-2.64638	√		81.25	64.35				6.21	2.62
9	9	Comparative Studies on Growth Characters and Source-sink Relationships of Different Types of Ratooning Rice	Wenxin Zhou	2006	SY 63	Experimental farm of Hunan Agricultural University, China	Central China	28.2	2004	148.5	40cm	224	87	28.233	112.867	-6.84519	-2.64638	√		79.86	63.73				6.18	2.81
9	9	Comparative Studies on Growth Characters and Source-sink Relationships of Different Types of Ratooning Rice	Wenxin Zhou	2006	XXY 63	Experimental farm of Hunan Agricultural University, China	Central China	28.2	2004	148.5	40cm	224	87	28.233	112.867	-6.84519	-2.64638	√		81.06	61.25				6.96	3.14
9	9	Comparative Studies on Growth Characters and Source-sink Relationships of Different Types of Ratooning Rice	Wenxin Zhou	2006	XWX 10	Experimental farm of Hunan Agricultural University, China	Central China	28.2	2004	148.5	40cm	224	87	28.233	112.867	-6.84519	-2.64638	√		78.32	64.51				6.63	3.07
9	9	Comparative Studies on Growth Characters and Source-sink Relationships of Different Types of Ratooning Rice	Wenxin Zhou	2006	MH 63	Experimental farm of Hunan Agricultural University, China	Central China	28.2	2004	148.5	40cm	224	87	28.233	112.867	-6.84519	-2.64638	√		79.16	57.57				6.48	3.16
9	9	Comparative Studies on Growth Characters and Source-sink Relationships of Different Types of Ratooning Rice	Wenxin Zhou	2006	PLY 210	Experimental farm of Hunan Agricultural University, China	Central China	28.2	2005	134.9	40cm	224	87	28.233	112.867	-7.28942	-0.538154	√		81.28	60	44.97	51			3.13			23.19		3
9	9	Comparative Studies on Growth Characters and Source-sink Relationships of Different Types of Ratooning Rice	Wenxin Zhou	2006	PLY 981	Experimental farm of Hunan Agricultural University, China	Central China	28.2	2005	134.9	40cm	224	87	28.233	112.867	-7.28942	-0.538154	√		82.07	54.39	36.3	95.49			2.48			24.07		4
9	9	Comparative Studies on Growth Characters and Source-sink Relationships of Different Types of Ratooning Rice	Wenxin Zhou	2006	R981	Experimental farm of Hunan Agricultural University, China	Central China	28.2	2005	134.9	40cm	224	87	28.233	112.867	-7.28942	-0.538154	√		82.09	61.26	41.39	97.54			2.36			20.89		4
9	9	Comparative Studies on Growth Characters and Source-sink Relationships of Different Types of Ratooning Rice	Wenxin Zhou	2006	PLYE32	Experimental farm of Hunan Agricultural University, China	Central China	28.2	2005	134.9	40cm	224	87	28.233	112.867	-7.28942	-0.538154	√		82.18	63.18	45.08	84			2.45			22.74		3
9	9	Comparative Studies on Growth Characters and Source-sink Relationships of Different Types of Ratooning Rice	Wenxin Zhou	2006	ⅡYH1	Experimental farm of Hunan Agricultural University, China	Central China	28.2	2005	134.9	40cm	224	87	28.233	112.867	-7.28942	-0.538154	√		80.37	57.33	39.11	85			2.47			19.93		4
9	9	Comparative Studies on Growth Characters and Source-sink Relationships of Different Types of Ratooning Rice	Wenxin Zhou	2006	JY 63	Experimental farm of Hunan Agricultural University, China	Central China	28.2	2005	134.9	40cm	224	87	28.233	112.867	-7.28942	-0.538154	√		80.04	59.25	29.67	69.21			3.15			26		4
9	9	Comparative Studies on Growth Characters and Source-sink Relationships of Different Types of Ratooning Rice	Wenxin Zhou	2006	XXY 63	Experimental farm of Hunan Agricultural University, China	Central China	28.2	2005	134.9	40cm	224	87	28.233	112.867	-7.28942	-0.538154	√		80.63	56.94	34.98	75.4			3.16			27		4
9	9	Comparative Studies on Growth Characters and Source-sink Relationships of Different Types of Ratooning Rice	Wenxin Zhou	2006	XY 63	Experimental farm of Hunan Agricultural University, China	Central China	28.2	2005	134.9	40cm	224	87	28.233	112.867	-7.28942	-0.538154	√		80.59	58.98	38.61	86			2.49			26.85		4
9	9	Comparative Studies on Growth Characters and Source-sink Relationships of Different Types of Ratooning Rice	Wenxin Zhou	2006	MH 63	Experimental farm of Hunan Agricultural University, China	Central China	28.2	2005	134.9	40cm	224	87	28.233	112.867	-7.28942	-0.538154	√		77.74	38.87	24.42	54.2			3.09			11.71		4
9	9	Comparative Studies on Growth Characters and Source-sink Relationships of Different Types of Ratooning Rice	Wenxin Zhou	2006	PLY 210	Experimental farm of Hunan Agricultural University, China	Central China	28.2	2004	148.5	40cm	224	87	28.233	112.867	-6.84519	-2.64638		√	80.46	66.2				6.83	3.19
9	9	Comparative Studies on Growth Characters and Source-sink Relationships of Different Types of Ratooning Rice	Wenxin Zhou	2006	PLY 981	Experimental farm of Hunan Agricultural University, China	Central China	28.2	2004	148.5	40cm	224	87	28.233	112.867	-6.84519	-2.64638		√	78.79	63.64				6.03	2.44
9	9	Comparative Studies on Growth Characters and Source-sink Relationships of Different Types of Ratooning Rice	Wenxin Zhou	2006	XY 63	Experimental farm of Hunan Agricultural University, China	Central China	28.2	2004	148.5	40cm	224	87	28.233	112.867	-6.84519	-2.64638		√	79.35	64.22				6.12	2.52
9	9	Comparative Studies on Growth Characters and Source-sink Relationships of Different Types of Ratooning Rice	Wenxin Zhou	2006	SY 63	Experimental farm of Hunan Agricultural University, China	Central China	28.2	2004	148.5	40cm	224	87	28.233	112.867	-6.84519	-2.64638		√	78.98	63.09				6.28	2.76
9	9	Comparative Studies on Growth Characters and Source-sink Relationships of Different Types of Ratooning Rice	Wenxin Zhou	2006	XXY 63	Experimental farm of Hunan Agricultural University, China	Central China	28.2	2004	148.5	40cm	224	87	28.233	112.867	-6.84519	-2.64638		√	79.98	65.63				6.91	3.05
9	9	Comparative Studies on Growth Characters and Source-sink Relationships of Different Types of Ratooning Rice	Wenxin Zhou	2006	XWX 10	Experimental farm of Hunan Agricultural University, China	Central China	28.2	2004	148.5	40cm	224	87	28.233	112.867	-6.84519	-2.64638		√	79.05	63.77				6.58	3.12
9	9	Comparative Studies on Growth Characters and Source-sink Relationships of Different Types of Ratooning Rice	Wenxin Zhou	2006	MH 63	Experimental farm of Hunan Agricultural University, China	Central China	28.2	2004	148.5	40cm	224	87	28.233	112.867	-6.84519	-2.64638		√	79.44	63.74				6.66	2.99
9	9	Comparative Studies on Growth Characters and Source-sink Relationships of Different Types of Ratooning Rice	Wenxin Zhou	2006	PLY 210	Experimental farm of Hunan Agricultural University, China	Central China	28.2	2005	134.9	40cm	224	87	28.233	112.867	-7.28942	-0.538154		√	80.13	64.85	56.37	39			3.1			21.22		1
9	9	Comparative Studies on Growth Characters and Source-sink Relationships of Different Types of Ratooning Rice	Wenxin Zhou	2006	PLY 981	Experimental farm of Hunan Agricultural University, China	Central China	28.2	2005	134.9	40cm	224	87	28.233	112.867	-7.28942	-0.538154		√	81.33	63.35	48.73	97.5			2.56			28.29		4
9	9	Comparative Studies on Growth Characters and Source-sink Relationships of Different Types of Ratooning Rice	Wenxin Zhou	2006	R981	Experimental farm of Hunan Agricultural University, China	Central China	28.2	2005	134.9	40cm	224	87	28.233	112.867	-7.28942	-0.538154		√	82.18	64.57	51.89	90.5			2.38			26.18		4
9	9	Comparative Studies on Growth Characters and Source-sink Relationships of Different Types of Ratooning Rice	Wenxin Zhou	2006	PLYE32	Experimental farm of Hunan Agricultural University, China	Central China	28.2	2005	134.9	40cm	224	87	28.233	112.867	-7.28942	-0.538154		√	79.62	61.05	49.36	64.5			2.37			21.08		3
9	9	Comparative Studies on Growth Characters and Source-sink Relationships of Different Types of Ratooning Rice	Wenxin Zhou	2006	ⅡYH1	Experimental farm of Hunan Agricultural University, China	Central China	28.2	2005	134.9	40cm	224	87	28.233	112.867	-7.28942	-0.538154		√	79.81	59.63	47.93	92			2.4			24.44		4
9	9	Comparative Studies on Growth Characters and Source-sink Relationships of Different Types of Ratooning Rice	Wenxin Zhou	2006	JY 63	Experimental farm of Hunan Agricultural University, China	Central China	28.2	2005	134.9	40cm	224	87	28.233	112.867	-7.28942	-0.538154		√	78.79	64.09	37.94	44.5			3.2			25.59		4
9	9	Comparative Studies on Growth Characters and Source-sink Relationships of Different Types of Ratooning Rice	Wenxin Zhou	2006	XXY 63	Experimental farm of Hunan Agricultural University, China	Central China	28.2	2005	134.9	40cm	224	87	28.233	112.867	-7.28942	-0.538154		√	80.22	61.22	42.13	57.5			2.97			16.12		4
9	9	Comparative Studies on Growth Characters and Source-sink Relationships of Different Types of Ratooning Rice	Wenxin Zhou	2006	XY 63	Experimental farm of Hunan Agricultural University, China	Central China	28.2	2005	134.9	40cm	224	87	28.233	112.867	-7.28942	-0.538154		√	79.67	62.59	43.61	91.5			2.42			20.19		4
9	9	Comparative Studies on Growth Characters and Source-sink Relationships of Different Types of Ratooning Rice	Wenxin Zhou	2006	MH 63	Experimental farm of Hunan Agricultural University, China	Central China	28.2	2005	134.9	40cm	224	87	28.233	112.867	-7.28942	-0.538154		√	77.94	62.52	44.95	25.5			3.17			12.56		4
10	11	Comparison of Rice Quality Between the First Crop and the Second Crop	Pingli Zheng	2011	JFZ	Yongan, Fujian Province, China	East China	25.94	/	/	/	/	/	/	/	/	/	√		80.5	69.1	57.3	14	2			7	83	14.5		1
10	11	Comparison of Rice Quality Between the First Crop and the Second Crop	Pingli Zheng	2011	TY 3301	Yongan, Fujian Province, China	East China	25.94	/	/	/	/	/	/	/	/	/	√		81.8	66.9	45.4	72	30.6			4.8	74	23.8		4
10	11	Comparison of Rice Quality Between the First Crop and the Second Crop	Pingli Zheng	2011	YLY 1	Puchen, Fujian Province, China	East China	27.92	/	/	/	/	/	/	/	/	/	√		79.8	68	54.6	27	7.1			7	85	15.6		3
10	11	Comparison of Rice Quality Between the First Crop and the Second Crop	Pingli Zheng	2011	YY 673	Xinluo, Fujian Province, China	East China	25.1	/	/	/	/	/	/	/	/	/	√		81.7	74	56.1	59	15.8			5.2	75	14.6		4
10	11	Comparison of Rice Quality Between the First Crop and the Second Crop	Pingli Zheng	2011	ⅡYH 2	Shanghang, Fujian Province, China	East China	25.05	/	/	/	/	/	/	/	/	/	√		80.1	70.9	37.7	76	27.7			4.9	61	21.8		4
10	11	Comparison of Rice Quality Between the First Crop and the Second Crop	Pingli Zheng	2011	ⅡYH 2	Jiaochen, Fujian Province, China	East China	26.66	/	/	/	/	/	/	/	/	/	√		79.8	67.7	34.3	88	39			4.9	63	20.8		4
10	11	Comparison of Rice Quality Between the First Crop and the Second Crop	Pingli Zheng	2011	TY 673	Youxi, Fujian Province, China	East China	26.17	/	/	/	/	/	/	/	/	/	√		79.2	77.5	50.1	82	28.3			5.4	67	20.7		4
10	11	Comparison of Rice Quality Between the First Crop and the Second Crop	Pingli Zheng	2011	ⅡYH 2	Youxi, Fujian Province, China	East China	26.17	/	/	/	/	/	/	/	/	/	√		81	71.8	31.3	89	36.5			4.8	77	12.7		4
10	11	Comparison of Rice Quality Between the First Crop and the Second Crop	Pingli Zheng	2011	YX 2292	Youxi, Fujian Province, China	East China	26.17	/	/	/	/	/	/	/	/	/	√		79.3	68.4	34.5	32	11.7			5	85	14		4
10	11	Comparison of Rice Quality Between the First Crop and the Second Crop	Pingli Zheng	2011	JFZ	Yongan, Fujian Province, China	East China	25.94	/	/	/	/	/	/	/	/	/		√	79.9	69.1	58.6	7	0.9			7	74	16.1		1
10	11	Comparison of Rice Quality Between the First Crop and the Second Crop	Pingli Zheng	2011	TY 3301	Yongan, Fujian Province, China	East China	25.94	/	/	/	/	/	/	/	/	/		√	83.6	71	47.8	54	16.5			5.1	70	22.4		4
10	11	Comparison of Rice Quality Between the First Crop and the Second Crop	Pingli Zheng	2011	YLY 1	Puchen, Fujian Province, China	East China	27.92	/	/	/	/	/	/	/	/	/		√	79.9	68.5	53.5	25	7.6			7	65	19.3		3
10	11	Comparison of Rice Quality Between the First Crop and the Second Crop	Pingli Zheng	2011	YY 673	Xinluo, Fujian Province, China	East China	25.1	/	/	/	/	/	/	/	/	/		√	81.9	74.1	53.8	58	14.2			6.1	75	17.2		4
10	11	Comparison of Rice Quality Between the First Crop and the Second Crop	Pingli Zheng	2011	ⅡYH 2	Shanghang, Fujian Province, China	East China	25.05	/	/	/	/	/	/	/	/	/		√	79.4	77.4	65.1	57	16.2			5.5	45	20.4		4
10	11	Comparison of Rice Quality Between the First Crop and the Second Crop	Pingli Zheng	2011	ⅡYH 2	Jiaochen, Fujian Province, China	East China	26.66	/	/	/	/	/	/	/	/	/		√	78.2	68.3	60.4	55	18.9			5.7	49	21.2		4
10	11	Comparison of Rice Quality Between the First Crop and the Second Crop	Pingli Zheng	2011	TY 673	Youxi, Fujian Province, China	East China	26.17	/	/	/	/	/	/	/	/	/		√	81.3	71.4	61.5	55	12			5.5	65	20		4
10	11	Comparison of Rice Quality Between the First Crop and the Second Crop	Pingli Zheng	2011	ⅡYH 2	Youxi, Fujian Province, China	East China	26.17	/	/	/	/	/	/	/	/	/		√	81.2	71.2	53.1	66	29.6			5	80	13.4		4
10	11	Comparison of Rice Quality Between the First Crop and the Second Crop	Pingli Zheng	2011	YX 2292	Youxi, Fujian Province, China	East China	26.17	/	/	/	/	/	/	/	/	/		√	78.8	66.8	44.2	20	3.4			6.6	76	17.8		3
11	12	Response of Regeneration of Root and Bud to Maternal Nutrition and Hormone in Ratooning Rice	Xinjie Huang	2012	LLY072	Experimental farm of Hunan Agricultural University, China	Central China	28.2	2010, 2011	133.1	40cm	250	87	28.233	112.867	-8.36022	0.73666	√		81.28	70	56.97	56.5		6.63	3.07					1
11	12	Response of Regeneration of Root and Bud to Maternal Nutrition and Hormone in Ratooning Rice	Xinjie Huang	2012	SY9576	Experimental farm of Hunan Agricultural University, China	Central China	28.2	2010, 2011	133.1	40cm	250	87	28.233	112.867	-8.36022	0.73666	√		82.07	65.39	53.3	74.42		6.18	2.81					2
11	12	Response of Regeneration of Root and Bud to Maternal Nutrition and Hormone in Ratooning Rice	Xinjie Huang	2012	LLY072	Experimental farm of Hunan Agricultural University, China	Central China	28.2	2010, 2011	133.1	40cm	250	87	28.233	112.867	-8.36022	0.73666		√	80.13	70.85	63.81	42.5		5.98	3.02					1
11	12	Response of Regeneration of Root and Bud to Maternal Nutrition and Hormone in Ratooning Rice	Xinjie Huang	2012	SY9576	Experimental farm of Hunan Agricultural University, China	Central China	28.2	2010, 2011	133.1	40cm	250	87	28.233	112.867	-8.36022	0.73666		√	81.33	68.35	62.73	69.5		5.73	2.77					1
12	13	Effects of Nitrogen, Main-Crop Cutting Height and Planting Time of Berseem Clover on Yield and Grain Quality of Ratoon Rice and Berseem Intercropping	Elyas Rahimi Petroudi	2012	Tarom, Hashemi and Pabland	Joiba, Mazandran Province, Iran	Northern Iran	37.98	2010	167.3	/	160	0	36.717	52.65	-5.57972	0.837255	√												17.95
12	13	Effects of Nitrogen, Main-Crop Cutting Height and Planting Time of Berseem Clover on Yield and Grain Quality of Ratoon Rice and Berseem Intercropping	Elyas Rahimi Petroudi	2012	Tarom, Hashemi and Pabland	Joiba, Mazandran Province, Iran	Northern Iran	37.98	2010	167.3	/	160	16.24	36.717	52.65	-5.57972	0.837255	√												18.46
12	13	Effects of Nitrogen, Main-Crop Cutting Height and Planting Time of Berseem Clover on Yield and Grain Quality of Ratoon Rice and Berseem Intercropping	Elyas Rahimi Petroudi	2012	Tarom, Hashemi and Pabland	Joiba, Mazandran Province, Iran	Northern Iran	37.98	2010	167.3	/	160	32.48	36.717	52.65	-5.57972	0.837255	√												18.52
12	13	Effects of Nitrogen, Main-Crop Cutting Height and Planting Time of Berseem Clover on Yield and Grain Quality of Ratoon Rice and Berseem Intercropping	Elyas Rahimi Petroudi	2012	Tarom, Hashemi and Pabland	Joiba, Mazandran Province, Iran	Northern Iran	37.98	2010	167.3	/	160	/	36.717	52.65	-5.57972	0.837255	√												18.48
12	13	Effects of Nitrogen, Main-Crop Cutting Height and Planting Time of Berseem Clover on Yield and Grain Quality of Ratoon Rice and Berseem Intercropping	Elyas Rahimi Petroudi	2012	Tarom, Hashemi and Pabland	Joiba, Mazandran Province, Iran	Northern Iran	37.98	2010	167.3	/	160	/	36.717	52.65	-5.57972	0.837255	√												18.13
12	13	Effects of Nitrogen, Main-Crop Cutting Height and Planting Time of Berseem Clover on Yield and Grain Quality of Ratoon Rice and Berseem Intercropping	Elyas Rahimi Petroudi	2012	Tarom, Hashemi and Pabland	Joiba, Mazandran Province, Iran	Northern Iran	37.98	2010	167.3	10cm	160	/	36.717	52.65	-5.57972	0.837255	√												18.62
12	13	Effects of Nitrogen, Main-Crop Cutting Height and Planting Time of Berseem Clover on Yield and Grain Quality of Ratoon Rice and Berseem Intercropping	Elyas Rahimi Petroudi	2012	Tarom, Hashemi and Pabland	Joiba, Mazandran Province, Iran	Northern Iran	37.98	2010	167.3	40cm	160	/	36.717	52.65	-5.57972	0.837255	√												18.15
12	13	Effects of Nitrogen, Main-Crop Cutting Height and Planting Time of Berseem Clover on Yield and Grain Quality of Ratoon Rice and Berseem Intercropping	Elyas Rahimi Petroudi	2012	Tarom, Hashemi and Pabland	Joiba, Mazandran Province, Iran	Northern Iran	37.98	2010	167.3	/	160	0	36.717	52.65	-5.57972	0.837255	√												18.02
12	13	Effects of Nitrogen, Main-Crop Cutting Height and Planting Time of Berseem Clover on Yield and Grain Quality of Ratoon Rice and Berseem Intercropping	Elyas Rahimi Petroudi	2012	Tarom, Hashemi and Pabland	Joiba, Mazandran Province, Iran	Northern Iran	37.98	2010	167.3	/	160	0	36.717	52.65	-5.57972	0.837255	√												17.91
12	13	Effects of Nitrogen, Main-Crop Cutting Height and Planting Time of Berseem Clover on Yield and Grain Quality of Ratoon Rice and Berseem Intercropping	Elyas Rahimi Petroudi	2012	Tarom, Hashemi and Pabland	Joiba, Mazandran Province, Iran	Northern Iran	37.98	2010	167.3	/	160	16.24	36.717	52.65	-5.57972	0.837255	√												18.61
12	13	Effects of Nitrogen, Main-Crop Cutting Height and Planting Time of Berseem Clover on Yield and Grain Quality of Ratoon Rice and Berseem Intercropping	Elyas Rahimi Petroudi	2012	Tarom, Hashemi and Pabland	Joiba, Mazandran Province, Iran	Northern Iran	37.98	2010	167.3	/	160	16.24	36.717	52.65	-5.57972	0.837255	√												18.28
12	13	Effects of Nitrogen, Main-Crop Cutting Height and Planting Time of Berseem Clover on Yield and Grain Quality of Ratoon Rice and Berseem Intercropping	Elyas Rahimi Petroudi	2012	Tarom, Hashemi and Pabland	Joiba, Mazandran Province, Iran	Northern Iran	37.98	2010	167.3	/	160	32.48	36.717	52.65	-5.57972	0.837255	√												18.83
12	13	Effects of Nitrogen, Main-Crop Cutting Height and Planting Time of Berseem Clover on Yield and Grain Quality of Ratoon Rice and Berseem Intercropping	Elyas Rahimi Petroudi	2012	Tarom, Hashemi and Pabland	Joiba, Mazandran Province, Iran	Northern Iran	37.98	2010	167.3	/	160	32.48	36.717	52.65	-5.57972	0.837255	√												18.2
12	13	Effects of Nitrogen, Main-Crop Cutting Height and Planting Time of Berseem Clover on Yield and Grain Quality of Ratoon Rice and Berseem Intercropping	Elyas Rahimi Petroudi	2012	Tarom, Hashemi and Pabland	Joiba, Mazandran Province, Iran	Northern Iran	37.98	2010	167.3	10cm	160	/	36.717	52.65	-5.57972	0.837255	√												18.72
12	13	Effects of Nitrogen, Main-Crop Cutting Height and Planting Time of Berseem Clover on Yield and Grain Quality of Ratoon Rice and Berseem Intercropping	Elyas Rahimi Petroudi	2012	Tarom, Hashemi and Pabland	Joiba, Mazandran Province, Iran	Northern Iran	37.98	2010	167.3	40cm	160	/	36.717	52.65	-5.57972	0.837255	√												18.16
12	13	Effects of Nitrogen, Main-Crop Cutting Height and Planting Time of Berseem Clover on Yield and Grain Quality of Ratoon Rice and Berseem Intercropping	Elyas Rahimi Petroudi	2012	Tarom, Hashemi and Pabland	Joiba, Mazandran Province, Iran	Northern Iran	37.98	2010	167.3	10cm	160	/	36.717	52.65	-5.57972	0.837255	√												18.53
12	13	Effects of Nitrogen, Main-Crop Cutting Height and Planting Time of Berseem Clover on Yield and Grain Quality of Ratoon Rice and Berseem Intercropping	Elyas Rahimi Petroudi	2012	Tarom, Hashemi and Pabland	Joiba, Mazandran Province, Iran	Northern Iran	37.98	2010	167.3	40cm	160	/	36.717	52.65	-5.57972	0.837255	√												18.14
12	13	Effects of Nitrogen, Main-Crop Cutting Height and Planting Time of Berseem Clover on Yield and Grain Quality of Ratoon Rice and Berseem Intercropping	Elyas Rahimi Petroudi	2012	Tarom, Hashemi and Pabland	Joiba, Mazandran Province, Iran	Northern Iran	37.98	2010	167.3	10cm	160	0	36.717	52.65	-5.57972	0.837255	√												18.01
12	13	Effects of Nitrogen, Main-Crop Cutting Height and Planting Time of Berseem Clover on Yield and Grain Quality of Ratoon Rice and Berseem Intercropping	Elyas Rahimi Petroudi	2012	Tarom, Hashemi and Pabland	Joiba, Mazandran Province, Iran	Northern Iran	37.98	2010	167.3	40cm	160	0	36.717	52.65	-5.57972	0.837255	√												17.93
12	13	Effects of Nitrogen, Main-Crop Cutting Height and Planting Time of Berseem Clover on Yield and Grain Quality of Ratoon Rice and Berseem Intercropping	Elyas Rahimi Petroudi	2012	Tarom, Hashemi and Pabland	Joiba, Mazandran Province, Iran	Northern Iran	37.98	2010	167.3	10cm	160	16.24	36.717	52.65	-5.57972	0.837255	√												18.65
12	13	Effects of Nitrogen, Main-Crop Cutting Height and Planting Time of Berseem Clover on Yield and Grain Quality of Ratoon Rice and Berseem Intercropping	Elyas Rahimi Petroudi	2012	Tarom, Hashemi and Pabland	Joiba, Mazandran Province, Iran	Northern Iran	37.98	2010	167.3	40cm	160	16.24	36.717	52.65	-5.57972	0.837255	√												18.17
12	13	Effects of Nitrogen, Main-Crop Cutting Height and Planting Time of Berseem Clover on Yield and Grain Quality of Ratoon Rice and Berseem Intercropping	Elyas Rahimi Petroudi	2012	Tarom, Hashemi and Pabland	Joiba, Mazandran Province, Iran	Northern Iran	37.98	2010	167.3	10cm	160	32.48	36.717	52.65	-5.57972	0.837255	√												18.67
12	13	Effects of Nitrogen, Main-Crop Cutting Height and Planting Time of Berseem Clover on Yield and Grain Quality of Ratoon Rice and Berseem Intercropping	Elyas Rahimi Petroudi	2012	Tarom, Hashemi and Pabland	Joiba, Mazandran Province, Iran	Northern Iran	37.98	2010	167.3	40cm	160	32.48	36.717	52.65	-5.57972	0.837255	√												18.38
12	13	Effects of Nitrogen, Main-Crop Cutting Height and Planting Time of Berseem Clover on Yield and Grain Quality of Ratoon Rice and Berseem Intercropping	Elyas Rahimi Petroudi	2012	Tarom, Hashemi and Pabland	Joiba, Mazandran Province, Iran	Northern Iran	37.98	2010	167.3	/	160	0	36.717	52.65	-5.57972	0.837255		√											17.4
12	13	Effects of Nitrogen, Main-Crop Cutting Height and Planting Time of Berseem Clover on Yield and Grain Quality of Ratoon Rice and Berseem Intercropping	Elyas Rahimi Petroudi	2012	Tarom, Hashemi and Pabland	Joiba, Mazandran Province, Iran	Northern Iran	37.98	2010	167.3	/	160	16.24	36.717	52.65	-5.57972	0.837255		√											17.5
12	13	Effects of Nitrogen, Main-Crop Cutting Height and Planting Time of Berseem Clover on Yield and Grain Quality of Ratoon Rice and Berseem Intercropping	Elyas Rahimi Petroudi	2012	Tarom, Hashemi and Pabland	Joiba, Mazandran Province, Iran	Northern Iran	37.98	2010	167.3	/	160	32.48	36.717	52.65	-5.57972	0.837255		√											17.67
12	13	Effects of Nitrogen, Main-Crop Cutting Height and Planting Time of Berseem Clover on Yield and Grain Quality of Ratoon Rice and Berseem Intercropping	Elyas Rahimi Petroudi	2012	Tarom, Hashemi and Pabland	Joiba, Mazandran Province, Iran	Northern Iran	37.98	2010	167.3	/	160	/	36.717	52.65	-5.57972	0.837255		√											17.15
12	13	Effects of Nitrogen, Main-Crop Cutting Height and Planting Time of Berseem Clover on Yield and Grain Quality of Ratoon Rice and Berseem Intercropping	Elyas Rahimi Petroudi	2012	Tarom, Hashemi and Pabland	Joiba, Mazandran Province, Iran	Northern Iran	37.98	2010	167.3	/	160	/	36.717	52.65	-5.57972	0.837255		√											17.73
12	13	Effects of Nitrogen, Main-Crop Cutting Height and Planting Time of Berseem Clover on Yield and Grain Quality of Ratoon Rice and Berseem Intercropping	Elyas Rahimi Petroudi	2012	Tarom, Hashemi and Pabland	Joiba, Mazandran Province, Iran	Northern Iran	37.98	2010	167.3	10cm	160	/	36.717	52.65	-5.57972	0.837255		√											17.61
12	13	Effects of Nitrogen, Main-Crop Cutting Height and Planting Time of Berseem Clover on Yield and Grain Quality of Ratoon Rice and Berseem Intercropping	Elyas Rahimi Petroudi	2012	Tarom, Hashemi and Pabland	Joiba, Mazandran Province, Iran	Northern Iran	37.98	2010	167.3	40cm	160	/	36.717	52.65	-5.57972	0.837255		√											17.27
12	13	Effects of Nitrogen, Main-Crop Cutting Height and Planting Time of Berseem Clover on Yield and Grain Quality of Ratoon Rice and Berseem Intercropping	Elyas Rahimi Petroudi	2012	Tarom, Hashemi and Pabland	Joiba, Mazandran Province, Iran	Northern Iran	37.98	2010	167.3	/	160	0	36.717	52.65	-5.57972	0.837255		√											17.13
12	13	Effects of Nitrogen, Main-Crop Cutting Height and Planting Time of Berseem Clover on Yield and Grain Quality of Ratoon Rice and Berseem Intercropping	Elyas Rahimi Petroudi	2012	Tarom, Hashemi and Pabland	Joiba, Mazandran Province, Iran	Northern Iran	37.98	2010	167.3	/	160	0	36.717	52.65	-5.57972	0.837255		√											16.15
12	13	Effects of Nitrogen, Main-Crop Cutting Height and Planting Time of Berseem Clover on Yield and Grain Quality of Ratoon Rice and Berseem Intercropping	Elyas Rahimi Petroudi	2012	Tarom, Hashemi and Pabland	Joiba, Mazandran Province, Iran	Northern Iran	37.98	2010	167.3	/	160	35	36.717	52.65	-5.57972	0.837255		√											16.81
12	13	Effects of Nitrogen, Main-Crop Cutting Height and Planting Time of Berseem Clover on Yield and Grain Quality of Ratoon Rice and Berseem Intercropping	Elyas Rahimi Petroudi	2012	Tarom, Hashemi and Pabland	Joiba, Mazandran Province, Iran	Northern Iran	37.98	2010	167.3	/	160	35	36.717	52.65	-5.57972	0.837255		√											18.19
12	13	Effects of Nitrogen, Main-Crop Cutting Height and Planting Time of Berseem Clover on Yield and Grain Quality of Ratoon Rice and Berseem Intercropping	Elyas Rahimi Petroudi	2012	Tarom, Hashemi and Pabland	Joiba, Mazandran Province, Iran	Northern Iran	37.98	2010	167.3	/	160	70	36.717	52.65	-5.57972	0.837255		√											17.51
12	13	Effects of Nitrogen, Main-Crop Cutting Height and Planting Time of Berseem Clover on Yield and Grain Quality of Ratoon Rice and Berseem Intercropping	Elyas Rahimi Petroudi	2012	Tarom, Hashemi and Pabland	Joiba, Mazandran Province, Iran	Northern Iran	37.98	2010	167.3	/	160	70	36.717	52.65	-5.57972	0.837255		√											17.83
12	13	Effects of Nitrogen, Main-Crop Cutting Height and Planting Time of Berseem Clover on Yield and Grain Quality of Ratoon Rice and Berseem Intercropping	Elyas Rahimi Petroudi	2012	Tarom, Hashemi and Pabland	Joiba, Mazandran Province, Iran	Northern Iran	37.98	2010	167.3	10cm	160	/	36.717	52.65	-5.57972	0.837255		√											16.82
12	13	Effects of Nitrogen, Main-Crop Cutting Height and Planting Time of Berseem Clover on Yield and Grain Quality of Ratoon Rice and Berseem Intercropping	Elyas Rahimi Petroudi	2012	Tarom, Hashemi and Pabland	Joiba, Mazandran Province, Iran	Northern Iran	37.98	2010	167.3	40cm	160	/	36.717	52.65	-5.57972	0.837255		√											17.48
12	13	Effects of Nitrogen, Main-Crop Cutting Height and Planting Time of Berseem Clover on Yield and Grain Quality of Ratoon Rice and Berseem Intercropping	Elyas Rahimi Petroudi	2012	Tarom, Hashemi and Pabland	Joiba, Mazandran Province, Iran	Northern Iran	37.98	2010	167.3	10cm	160	/	36.717	52.65	-5.57972	0.837255		√											17.72
12	13	Effects of Nitrogen, Main-Crop Cutting Height and Planting Time of Berseem Clover on Yield and Grain Quality of Ratoon Rice and Berseem Intercropping	Elyas Rahimi Petroudi	2012	Tarom, Hashemi and Pabland	Joiba, Mazandran Province, Iran	Northern Iran	37.98	2010	167.3	40cm	160	/	36.717	52.65	-5.57972	0.837255		√											17.73
12	13	Effects of Nitrogen, Main-Crop Cutting Height and Planting Time of Berseem Clover on Yield and Grain Quality of Ratoon Rice and Berseem Intercropping	Elyas Rahimi Petroudi	2012	Tarom, Hashemi and Pabland	Joiba, Mazandran Province, Iran	Northern Iran	37.98	2010	167.3	10cm	160	0	36.717	52.65	-5.57972	0.837255		√											16.98
12	13	Effects of Nitrogen, Main-Crop Cutting Height and Planting Time of Berseem Clover on Yield and Grain Quality of Ratoon Rice and Berseem Intercropping	Elyas Rahimi Petroudi	2012	Tarom, Hashemi and Pabland	Joiba, Mazandran Province, Iran	Northern Iran	37.98	2010	167.3	40cm	160	0	36.717	52.65	-5.57972	0.837255		√											17.03
12	13	Effects of Nitrogen, Main-Crop Cutting Height and Planting Time of Berseem Clover on Yield and Grain Quality of Ratoon Rice and Berseem Intercropping	Elyas Rahimi Petroudi	2012	Tarom, Hashemi and Pabland	Joiba, Mazandran Province, Iran	Northern Iran	37.98	2010	167.3	10cm	160	16.24	36.717	52.65	-5.57972	0.837255		√											17.29
12	13	Effects of Nitrogen, Main-Crop Cutting Height and Planting Time of Berseem Clover on Yield and Grain Quality of Ratoon Rice and Berseem Intercropping	Elyas Rahimi Petroudi	2012	Tarom, Hashemi and Pabland	Joiba, Mazandran Province, Iran	Northern Iran	37.98	2010	167.3	40cm	160	16.24	36.717	52.65	-5.57972	0.837255		√											17.72
12	13	Effects of Nitrogen, Main-Crop Cutting Height and Planting Time of Berseem Clover on Yield and Grain Quality of Ratoon Rice and Berseem Intercropping	Elyas Rahimi Petroudi	2012	Tarom, Hashemi and Pabland	Joiba, Mazandran Province, Iran	Northern Iran	37.98	2010	167.3	10cm	160	32.48	36.717	52.65	-5.57972	0.837255		√											17.54
12	13	Effects of Nitrogen, Main-Crop Cutting Height and Planting Time of Berseem Clover on Yield and Grain Quality of Ratoon Rice and Berseem Intercropping	Elyas Rahimi Petroudi	2012	Tarom, Hashemi and Pabland	Joiba, Mazandran Province, Iran	Northern Iran	37.98	2010	167.3	40cm	160	32.48	36.717	52.65	-5.57972	0.837255		√											17.79
13	14	Preliminarily Comparative Tests on Ratoon Rice Cultivation of Varieties with High Yield	Jun-Ming Tu	2013	JY 38	Meijiadun Village, Huilong Town, Tuanfeng County, Huanggang, Hubei Province, China	Central China	30.64	2012	141.3	40~45cm	185	156.6	30.6	114.05	-8.85783	-2.16909	√					42						22.5		4
13	14	Preliminarily Comparative Tests on Ratoon Rice Cultivation of Varieties with High Yield	Jun-Ming Tu	2013	Z9Y 168	Meijiadun Village, Huilong Town, Tuanfeng County, Huanggang, Hubei Province, China	Central China	30.64	2012	141.3	40~45cm	185	156.6	30.6	114.05	-8.85783	-2.16909	√					46						22.7		4
13	14	Preliminarily Comparative Tests on Ratoon Rice Cultivation of Varieties with High Yield	Jun-Ming Tu	2013	LY 6326	Meijiadun Village, Huilong Town, Tuanfeng County, Huanggang, Hubei Province, China	Central China	30.64	2012	141.3	40~45cm	185	156.6	30.6	114.05	-8.85783	-2.16909	√					16						18.9		4
13	14	Preliminarily Comparative Tests on Ratoon Rice Cultivation of Varieties with High Yield	Jun-Ming Tu	2013	TY 134	Meijiadun Village, Huilong Town, Tuanfeng County, Huanggang, Hubei Province, China	Central China	30.64	2012	141.3	40~45cm	185	156.6	30.6	114.05	-8.85783	-2.16909	√					22						20.5		4
13	14	Preliminarily Comparative Tests on Ratoon Rice Cultivation of Varieties with High Yield	Jun-Ming Tu	2013	AY 338	Meijiadun Village, Huilong Town, Tuanfeng County, Huanggang, Hubei Province, China	Central China	30.64	2012	141.3	40~45cm	185	156.6	30.6	114.05	-8.85783	-2.16909	√					25						22.6		4
13	14	Preliminarily Comparative Tests on Ratoon Rice Cultivation of Varieties with High Yield	Jun-Ming Tu	2013	GLY 15	Meijiadun Village, Huilong Town, Tuanfeng County, Huanggang, Hubei Province, China	Central China	30.64	2012	141.3	40~45cm	185	156.6	30.6	114.05	-8.85783	-2.16909	√					38						15		4
13	14	Preliminarily Comparative Tests on Ratoon Rice Cultivation of Varieties with High Yield	Jun-Ming Tu	2013	JY 38	Meijiadun Village, Huilong Town, Tuanfeng County, Huanggang, Hubei Province, China	Central China	30.64	2012	141.3	40~45cm	185	156.6	30.6	114.05	-8.85783	-2.16909		√				6						22.8		3
13	14	Preliminarily Comparative Tests on Ratoon Rice Cultivation of Varieties with High Yield	Jun-Ming Tu	2013	Z9Y 168	Meijiadun Village, Huilong Town, Tuanfeng County, Huanggang, Hubei Province, China	Central China	30.64	2012	141.3	40~45cm	185	156.6	30.6	114.05	-8.85783	-2.16909		√				13						22.6		4
13	14	Preliminarily Comparative Tests on Ratoon Rice Cultivation of Varieties with High Yield	Jun-Ming Tu	2013	LY 6326	Meijiadun Village, Huilong Town, Tuanfeng County, Huanggang, Hubei Province, China	Central China	30.64	2012	141.3	40~45cm	185	156.6	30.6	114.05	-8.85783	-2.16909		√				0						19.3		1
13	14	Preliminarily Comparative Tests on Ratoon Rice Cultivation of Varieties with High Yield	Jun-Ming Tu	2013	TY 134	Meijiadun Village, Huilong Town, Tuanfeng County, Huanggang, Hubei Province, China	Central China	30.64	2012	141.3	40~45cm	185	156.6	30.6	114.05	-8.85783	-2.16909		√				2						19.8		1
13	14	Preliminarily Comparative Tests on Ratoon Rice Cultivation of Varieties with High Yield	Jun-Ming Tu	2013	AY 338	Meijiadun Village, Huilong Town, Tuanfeng County, Huanggang, Hubei Province, China	Central China	30.64	2012	141.3	40~45cm	185	156.6	30.6	114.05	-8.85783	-2.16909		√				0						22		1
13	14	Preliminarily Comparative Tests on Ratoon Rice Cultivation of Varieties with High Yield	Jun-Ming Tu	2013	GLY 15	Meijiadun Village, Huilong Town, Tuanfeng County, Huanggang, Hubei Province, China	Central China	30.64	2012	141.3	40~45cm	185	156.6	30.6	114.05	-8.85783	-2.16909		√				11						15.6		4
14	15	Comparative Research on Regenerative Characteristic of Japonica and Indica Rice Varieties	Xiaohua Chen	2013	HHZ	Lanjie Village, Huaqiao Town, Wuxue City, Hubei Province, China	Central China	29.84	2012	143.9	Save penultimate node	251	121	30.533	117.05	-8.34524	-4.48371	√		80	65.8	47.1	6.7	0.2	5.42	2.58					4
14	15	Comparative Research on Regenerative Characteristic of Japonica and Indica Rice Varieties	Xiaohua Chen	2013	YY673	Lanjie Village, Huaqiao Town, Wuxue City, Hubei Province, China	Central China	29.84	2012	143.9	Save penultimate node	251	121	30.533	117.05	-8.34524	-4.48371	√		78.9	61.5	40.5	82.6	24.7	5.37	2.3					4
14	15	Comparative Research on Regenerative Characteristic of Japonica and Indica Rice Varieties	Xiaohua Chen	2013	IIYH1	Lanjie Village, Huaqiao Town, Wuxue City, Hubei Province, China	Central China	29.84	2012	143.9	Save penultimate node	251	121	30.533	117.05	-8.34524	-4.48371	√		80	64.9	52.9	94.9	35.8	5.33	2.21					4
14	15	Comparative Research on Regenerative Characteristic of Japonica and Indica Rice Varieties	Xiaohua Chen	2013	NG43	Lanjie Village, Huaqiao Town, Wuxue City, Hubei Province, China	Central China	29.84	2012	143.9	Save penultimate node	251	121	30.533	117.05	-8.34524	-4.48371	√		80.1	62.9	35.2	94.5	40.9	4.86	1.94					4
14	15	Comparative Research on Regenerative Characteristic of Japonica and Indica Rice Varieties	Xiaohua Chen	2013	JD263	Lanjie Village, Huaqiao Town, Wuxue City, Hubei Province, China	Central China	29.84	2012	143.9	Save penultimate node	251	121	30.533	117.05	-8.34524	-4.48371	√		79.9	62.6	38.8	16.4	0.6	4.81	2					4
14	15	Comparative Research on Regenerative Characteristic of Japonica and Indica Rice Varieties	Xiaohua Chen	2013	HHZ	Lanjie Village, Huaqiao Town, Wuxue City, Hubei Province, China	Central China	29.84	2012	143.9	Save penultimate node	251	121	30.533	117.05	-8.34524	-4.48371		√	79.9	61.3	52.5	5	0.1	5.37	2.56					3
14	15	Comparative Research on Regenerative Characteristic of Japonica and Indica Rice Varieties	Xiaohua Chen	2013	YY673	Lanjie Village, Huaqiao Town, Wuxue City, Hubei Province, China	Central China	29.84	2012	143.9	Save penultimate node	251	121	30.533	117.05	-8.34524	-4.48371		√	79.7	59	52.2	15.8	0.5	5.71	2.39					2
14	15	Comparative Research on Regenerative Characteristic of Japonica and Indica Rice Varieties	Xiaohua Chen	2013	IIYH1	Lanjie Village, Huaqiao Town, Wuxue City, Hubei Province, China	Central China	29.84	2012	143.9	Save penultimate node	251	121	30.533	117.05	-8.34524	-4.48371		√	80.2	65.2	56.9	46.1	3.9	5.46	2.18					2
14	15	Comparative Research on Regenerative Characteristic of Japonica and Indica Rice Varieties	Xiaohua Chen	2013	NG43	Lanjie Village, Huaqiao Town, Wuxue City, Hubei Province, China	Central China	29.84	2012	143.9	Save penultimate node	251	121	30.533	117.05	-8.34524	-4.48371		√	80.4	64.3	54.6	11.7	0.5	5.27	2.17					4
14	15	Comparative Research on Regenerative Characteristic of Japonica and Indica Rice Varieties	Xiaohua Chen	2013	JD263	Lanjie Village, Huaqiao Town, Wuxue City, Hubei Province, China	Central China	29.84	2012	143.9	Save penultimate node	251	121	30.533	117.05	-8.34524	-4.48371		√	80.8	66.2	59.8	4.1	0.1	4.86	2					3
15	16	The Yield Formation Difference of Diferent Varieties on the Ratoon Rice and the Effect of Plant Growth Regulators on the Ratoon Bud	Yang Li	2014	HHZ	Lanjie Village, Huaqiao Town, Wuxue City, Hubei Province, China	Central China	29.84	2012	143.9	Save penultimate node	251	121.8	30.533	117.05	-8.34524	-4.48371	√		79.9	65.8	55.8	13.4	2.9	6	2.91					2
15	16	The Yield Formation Difference of Diferent Varieties on the Ratoon Rice and the Effect of Plant Growth Regulators on the Ratoon Bud	Yang Li	2014	IIYH1	Lanjie Village, Huaqiao Town, Wuxue City, Hubei Province, China	Central China	29.84	2012	143.9	Save penultimate node	251	121.8	30.533	117.05	-8.34524	-4.48371	√		80.7	63	53	96.5	44.1	5.57	2.15					4
15	16	The Yield Formation Difference of Diferent Varieties on the Ratoon Rice and the Effect of Plant Growth Regulators on the Ratoon Bud	Yang Li	2014	HHZ	Lanjie Village, Huaqiao Town, Wuxue City, Hubei Province, China	Central China	29.84	2013	155	Save penultimate node	251	121.8	30.533	117.05	-8.96272	-4.05777	√		80.3	65.8	51.1	3.9	0.8	5.78	2.96					3
15	16	The Yield Formation Difference of Diferent Varieties on the Ratoon Rice and the Effect of Plant Growth Regulators on the Ratoon Bud	Yang Li	2014	IIYH1	Lanjie Village, Huaqiao Town, Wuxue City, Hubei Province, China	Central China	29.84	2013	155	Save penultimate node	251	121.8	30.533	117.05	-8.96272	-4.05777	√		80.2	54.9	34	96.9	42.9	5.4	2.22					4
15	16	The Yield Formation Difference of Diferent Varieties on the Ratoon Rice and the Effect of Plant Growth Regulators on the Ratoon Bud	Yang Li	2014	HHZ	Lanjie Village, Huaqiao Town, Wuxue City, Hubei Province, China	Central China	29.84	2012	143.9	Save penultimate node	251	121.8	30.533	117.05	-8.34524	-4.48371		√	81.2	69	65	1.5	0.4	6	3.12					1
15	16	The Yield Formation Difference of Diferent Varieties on the Ratoon Rice and the Effect of Plant Growth Regulators on the Ratoon Bud	Yang Li	2014	IIYH1	Lanjie Village, Huaqiao Town, Wuxue City, Hubei Province, China	Central China	29.84	2012	143.9	Save penultimate node	251	121.8	30.533	117.05	-8.34524	-4.48371		√	81.1	67.6	64.2	64.9	15	5.63	2.3					4
15	16	The Yield Formation Difference of Diferent Varieties on the Ratoon Rice and the Effect of Plant Growth Regulators on the Ratoon Bud	Yang Li	2014	HHZ	Lanjie Village, Huaqiao Town, Wuxue City, Hubei Province, China	Central China	29.84	2013	155	Save penultimate node	251	121.8	30.533	117.05	-8.96272	-4.05777		√	80.1	67.6	62.1	0.9	0.2	6.08	3					1
15	16	The Yield Formation Difference of Diferent Varieties on the Ratoon Rice and the Effect of Plant Growth Regulators on the Ratoon Bud	Yang Li	2014	IIYH1	Lanjie Village, Huaqiao Town, Wuxue City, Hubei Province, China	Central China	29.84	2013	155	Save penultimate node	251	121.8	30.533	117.05	-8.96272	-4.05777		√	80.9	66.7	60	40.2	7.1	5.7	2.22					3
16	17	Effects of Stubble Height on Ratoon Rice Quality and its Relationship to the First Season Rice Quality	Fu-Xian Xu	2014	TLY 540	Luxian Base of Rice and Sorghum Research Institute, Sichuan Province, China	Southwest China	29.15	2010	111.1	40cm	188	/	28.8	104.6	-5.89392	-4.14479	√				41.7	50	9.7		2		87	18.6		4
16	17	Effects of Stubble Height on Ratoon Rice Quality and its Relationship to the First Season Rice Quality	Fu-Xian Xu	2014	YX 203	Luxian Base of Rice and Sorghum Research Institute, Sichuan Province, China	Southwest China	29.15	2010	111.1	40cm	188	/	28.8	104.6	-5.89392	-4.14479	√				31.9	30	2		2.78		89	10.4		4
16	17	Effects of Stubble Height on Ratoon Rice Quality and its Relationship to the First Season Rice Quality	Fu-Xian Xu	2014	CX 317	Luxian Base of Rice and Sorghum Research Institute, Sichuan Province, China	Southwest China	29.15	2010	111.1	40cm	188	/	28.8	104.6	-5.89392	-4.14479	√				43.3	20	2		2.75		82	15.25		4
16	17	Effects of Stubble Height on Ratoon Rice Quality and its Relationship to the First Season Rice Quality	Fu-Xian Xu	2014	CNY 527	Luxian Base of Rice and Sorghum Research Institute, Sichuan Province, China	Southwest China	29.15	2010	111.1	40cm	188	/	28.8	104.6	-5.89392	-4.14479	√				35.4	50	13		2.58		63	14.52		4
16	17	Effects of Stubble Height on Ratoon Rice Quality and its Relationship to the First Season Rice Quality	Fu-Xian Xu	2014	CNY 498	Luxian Base of Rice and Sorghum Research Institute, Sichuan Province, China	Southwest China	29.15	2010	111.1	40cm	188	/	28.8	104.6	-5.89392	-4.14479	√				45.5	45	8		2.54		52	14.9		3
16	17	Effects of Stubble Height on Ratoon Rice Quality and its Relationship to the First Season Rice Quality	Fu-Xian Xu	2014	XY 027	Luxian Base of Rice and Sorghum Research Institute, Sichuan Province, China	Southwest China	29.15	2010	111.1	40cm	188	/	28.8	104.6	-5.89392	-4.14479	√				54.2	75	16		2		92	18.17		4
16	17	Effects of Stubble Height on Ratoon Rice Quality and its Relationship to the First Season Rice Quality	Fu-Xian Xu	2014	DX 707	Luxian Base of Rice and Sorghum Research Institute, Sichuan Province, China	Southwest China	29.15	2010	111.1	40cm	188	/	28.8	104.6	-5.89392	-4.14479	√				42.9	40	10		2.86		70	14.51		4
16	17	Effects of Stubble Height on Ratoon Rice Quality and its Relationship to the First Season Rice Quality	Fu-Xian Xu	2014	LY 5	Luxian Base of Rice and Sorghum Research Institute, Sichuan Province, China	Southwest China	29.15	2010	111.1	40cm	188	/	28.8	104.6	-5.89392	-4.14479	√				56	70	5.3		2.2		49	17.65		3
16	17	Effects of Stubble Height on Ratoon Rice Quality and its Relationship to the First Season Rice Quality	Fu-Xian Xu	2014	CX 8108	Luxian Base of Rice and Sorghum Research Institute, Sichuan Province, China	Southwest China	29.15	2010	111.1	40cm	188	/	28.8	104.6	-5.89392	-4.14479	√				50.7	40	8.7		2.68		56	13.31		4
16	17	Effects of Stubble Height on Ratoon Rice Quality and its Relationship to the First Season Rice Quality	Fu-Xian Xu	2014	FY 6688	Luxian Base of Rice and Sorghum Research Institute, Sichuan Province, China	Southwest China	29.15	2010	111.1	40cm	188	/	28.8	104.6	-5.89392	-4.14479	√				51.2	90	12		2		81	17.94		4
16	17	Effects of Stubble Height on Ratoon Rice Quality and its Relationship to the First Season Rice Quality	Fu-Xian Xu	2014	YX 907	Luxian Base of Rice and Sorghum Research Institute, Sichuan Province, China	Southwest China	29.15	2010	111.1	40cm	188	/	28.8	104.6	-5.89392	-4.14479	√				40.2	30	3.4		2.35		72	15.01		4
16	17	Effects of Stubble Height on Ratoon Rice Quality and its Relationship to the First Season Rice Quality	Fu-Xian Xu	2014	ZY 31	Luxian Base of Rice and Sorghum Research Institute, Sichuan Province, China	Southwest China	29.15	2010	111.1	40cm	188	/	28.8	104.6	-5.89392	-4.14479	√				51.3	50	5		2.52		48	14.68		2
16	17	Effects of Stubble Height on Ratoon Rice Quality and its Relationship to the First Season Rice Quality	Fu-Xian Xu	2014	ⅡY 838	Luxian Base of Rice and Sorghum Research Institute, Sichuan Province, China	Southwest China	29.15	2010	111.1	40cm	188	/	28.8	104.6	-5.89392	-4.14479	√				43.2	50	7.3		2.24		60	14.83		4
16	17	Effects of Stubble Height on Ratoon Rice Quality and its Relationship to the First Season Rice Quality	Fu-Xian Xu	2014	DX 4103	Luxian Base of Rice and Sorghum Research Institute, Sichuan Province, China	Southwest China	29.15	2010	111.1	40cm	188	/	28.8	104.6	-5.89392	-4.14479	√				22.4	20	5.3		2.3		85	9.84		4
16	17	Effects of Stubble Height on Ratoon Rice Quality and its Relationship to the First Season Rice Quality	Fu-Xian Xu	2014	ZY 272	Luxian Base of Rice and Sorghum Research Institute, Sichuan Province, China	Southwest China	29.15	2010	111.1	40cm	188	/	28.8	104.6	-5.89392	-4.14479	√				45.2	65	9.5		2.46		58	13.49		4
16	17	Effects of Stubble Height on Ratoon Rice Quality and its Relationship to the First Season Rice Quality	Fu-Xian Xu	2014	RD 415	Luxian Base of Rice and Sorghum Research Institute, Sichuan Province, China	Southwest China	29.15	2010	111.1	40cm	188	/	28.8	104.6	-5.89392	-4.14479	√				29.6	20	2		2.78		56	14.9		4
16	17	Effects of Stubble Height on Ratoon Rice Quality and its Relationship to the First Season Rice Quality	Fu-Xian Xu	2014	CX 9838	Luxian Base of Rice and Sorghum Research Institute, Sichuan Province, China	Southwest China	29.15	2010	111.1	40cm	188	/	28.8	104.6	-5.89392	-4.14479	√				40.3	40	10.7		2.28		74	15.14		4
16	17	Effects of Stubble Height on Ratoon Rice Quality and its Relationship to the First Season Rice Quality	Fu-Xian Xu	2014	GY 198	Luxian Base of Rice and Sorghum Research Institute, Sichuan Province, China	Southwest China	29.15	2010	111.1	40cm	188	/	28.8	104.6	-5.89392	-4.14479	√				48.5	60	12.7		2.04		49	18.76		4
16	17	Effects of Stubble Height on Ratoon Rice Quality and its Relationship to the First Season Rice Quality	Fu-Xian Xu	2014	TLY 540	Luxian Base of Rice and Sorghum Research Institute, Sichuan Province, China	Southwest China	29.15	2010	111.1	40cm	188	/	28.8	104.6	-5.89392	-4.14479		√			54.4	60	10		2.11		60	18.7		4
16	17	Effects of Stubble Height on Ratoon Rice Quality and its Relationship to the First Season Rice Quality	Fu-Xian Xu	2014	YX 203	Luxian Base of Rice and Sorghum Research Institute, Sichuan Province, China	Southwest China	29.15	2010	111.1	40cm	188	/	28.8	104.6	-5.89392	-4.14479		√			44.7	30	5.33		3.05		91	14.7		3
16	17	Effects of Stubble Height on Ratoon Rice Quality and its Relationship to the First Season Rice Quality	Fu-Xian Xu	2014	CX 317	Luxian Base of Rice and Sorghum Research Institute, Sichuan Province, China	Southwest China	29.15	2010	111.1	40cm	188	/	28.8	104.6	-5.89392	-4.14479		√			56.5	20	2		2.54		55	16.6		1
16	17	Effects of Stubble Height on Ratoon Rice Quality and its Relationship to the First Season Rice Quality	Fu-Xian Xu	2014	CNY 527	Luxian Base of Rice and Sorghum Research Institute, Sichuan Province, China	Southwest China	29.15	2010	111.1	40cm	188	/	28.8	104.6	-5.89392	-4.14479		√			42.8	50	5.87		2.71		82	16.5		4
16	17	Effects of Stubble Height on Ratoon Rice Quality and its Relationship to the First Season Rice Quality	Fu-Xian Xu	2014	CNY 498	Luxian Base of Rice and Sorghum Research Institute, Sichuan Province, China	Southwest China	29.15	2010	111.1	40cm	188	/	28.8	104.6	-5.89392	-4.14479		√			49.6	40	9.67		2.54		89	16.9		4
16	17	Effects of Stubble Height on Ratoon Rice Quality and its Relationship to the First Season Rice Quality	Fu-Xian Xu	2014	XY 027	Luxian Base of Rice and Sorghum Research Institute, Sichuan Province, China	Southwest China	29.15	2010	111.1	40cm	188	/	28.8	104.6	-5.89392	-4.14479		√			60.2	73	10.3		2.07		54	18.4		4
16	17	Effects of Stubble Height on Ratoon Rice Quality and its Relationship to the First Season Rice Quality	Fu-Xian Xu	2014	DX 707	Luxian Base of Rice and Sorghum Research Institute, Sichuan Province, China	Southwest China	29.15	2010	111.1	40cm	188	/	28.8	104.6	-5.89392	-4.14479		√			50.4	40	6.33		2.7		66	16.2		3
16	17	Effects of Stubble Height on Ratoon Rice Quality and its Relationship to the First Season Rice Quality	Fu-Xian Xu	2014	LY 5	Luxian Base of Rice and Sorghum Research Institute, Sichuan Province, China	Southwest China	29.15	2010	111.1	40cm	188	/	28.8	104.6	-5.89392	-4.14479		√			57.6	70	11.7		2		72	19.8		4
16	17	Effects of Stubble Height on Ratoon Rice Quality and its Relationship to the First Season Rice Quality	Fu-Xian Xu	2014	CX 8108	Luxian Base of Rice and Sorghum Research Institute, Sichuan Province, China	Southwest China	29.15	2010	111.1	40cm	188	/	28.8	104.6	-5.89392	-4.14479		√			55.5	20	2		2.36		89	15.8		2
16	17	Effects of Stubble Height on Ratoon Rice Quality and its Relationship to the First Season Rice Quality	Fu-Xian Xu	2014	FY 6688	Luxian Base of Rice and Sorghum Research Institute, Sichuan Province, China	Southwest China	29.15	2010	111.1	40cm	188	/	28.8	104.6	-5.89392	-4.14479		√			57.9	80	12.7		2.07		74	19.4		4
16	17	Effects of Stubble Height on Ratoon Rice Quality and its Relationship to the First Season Rice Quality	Fu-Xian Xu	2014	YX 907	Luxian Base of Rice and Sorghum Research Institute, Sichuan Province, China	Southwest China	29.15	2010	111.1	40cm	188	/	28.8	104.6	-5.89392	-4.14479		√			58.9	40	6.33		2.62		24	19.2		3
16	17	Effects of Stubble Height on Ratoon Rice Quality and its Relationship to the First Season Rice Quality	Fu-Xian Xu	2014	ZY 31	Luxian Base of Rice and Sorghum Research Institute, Sichuan Province, China	Southwest China	29.15	2010	111.1	40cm	188	/	28.8	104.6	-5.89392	-4.14479		√			60.8	40	8.67		2.86		31	14.8		4
16	17	Effects of Stubble Height on Ratoon Rice Quality and its Relationship to the First Season Rice Quality	Fu-Xian Xu	2014	ⅡY 838	Luxian Base of Rice and Sorghum Research Institute, Sichuan Province, China	Southwest China	29.15	2010	111.1	40cm	188	/	28.8	104.6	-5.89392	-4.14479		√			61.6	50	14		2.31		30	16.8		4
16	17	Effects of Stubble Height on Ratoon Rice Quality and its Relationship to the First Season Rice Quality	Fu-Xian Xu	2014	DX 4103	Luxian Base of Rice and Sorghum Research Institute, Sichuan Province, China	Southwest China	29.15	2010	111.1	40cm	188	/	28.8	104.6	-5.89392	-4.14479		√			53.8	50	7.33		2.38		78	14.1		3
16	17	Effects of Stubble Height on Ratoon Rice Quality and its Relationship to the First Season Rice Quality	Fu-Xian Xu	2014	ZY 272	Luxian Base of Rice and Sorghum Research Institute, Sichuan Province, China	Southwest China	29.15	2010	111.1	40cm	188	/	28.8	104.6	-5.89392	-4.14479		√			62	50	9.67		2.48		78	16.9		4
16	17	Effects of Stubble Height on Ratoon Rice Quality and its Relationship to the First Season Rice Quality	Fu-Xian Xu	2014	RD 415	Luxian Base of Rice and Sorghum Research Institute, Sichuan Province, China	Southwest China	29.15	2010	111.1	40cm	188	/	28.8	104.6	-5.89392	-4.14479		√			51.7	20	7.66		2.74		62	17.5		3
16	17	Effects of Stubble Height on Ratoon Rice Quality and its Relationship to the First Season Rice Quality	Fu-Xian Xu	2014	CX 9838	Luxian Base of Rice and Sorghum Research Institute, Sichuan Province, China	Southwest China	29.15	2010	111.1	40cm	188	/	28.8	104.6	-5.89392	-4.14479		√			51.6	40	8.67		2.5		50	16.8		4
16	17	Effects of Stubble Height on Ratoon Rice Quality and its Relationship to the First Season Rice Quality	Fu-Xian Xu	2014	GY 198	Luxian Base of Rice and Sorghum Research Institute, Sichuan Province, China	Southwest China	29.15	2010	111.1	40cm	188	/	28.8	104.6	-5.89392	-4.14479		√			58.3	70	15.7		2		25	18.2		4
16	17	Effects of Stubble Height on Ratoon Rice Quality and its Relationship to the First Season Rice Quality	Fu-Xian Xu	2014	TLY 540	Luxian Base of Rice and Sorghum Research Institute, Sichuan Province, China	Southwest China	29.15	2010	111.1	15cm	188	/	28.8	104.6	-5.89392	-4.14479		√			56.8	30	5.33		2.07		30	18.9		3
16	17	Effects of Stubble Height on Ratoon Rice Quality and its Relationship to the First Season Rice Quality	Fu-Xian Xu	2014	YX 203	Luxian Base of Rice and Sorghum Research Institute, Sichuan Province, China	Southwest China	29.15	2010	111.1	15cm	188	/	28.8	104.6	-5.89392	-4.14479		√			53.1	10	1		2.7		34	12.6		4
16	17	Effects of Stubble Height on Ratoon Rice Quality and its Relationship to the First Season Rice Quality	Fu-Xian Xu	2014	CX 317	Luxian Base of Rice and Sorghum Research Institute, Sichuan Province, China	Southwest China	29.15	2010	111.1	15cm	188	/	28.8	104.6	-5.89392	-4.14479		√			56.9	30	7.42		2.7		31	15.1		3
16	17	Effects of Stubble Height on Ratoon Rice Quality and its Relationship to the First Season Rice Quality	Fu-Xian Xu	2014	CNY 527	Luxian Base of Rice and Sorghum Research Institute, Sichuan Province, China	Southwest China	29.15	2010	111.1	15cm	188	/	28.8	104.6	-5.89392	-4.14479		√			45.2	20	3		2.78		32	16.7		3
16	17	Effects of Stubble Height on Ratoon Rice Quality and its Relationship to the First Season Rice Quality	Fu-Xian Xu	2014	CNY 498	Luxian Base of Rice and Sorghum Research Institute, Sichuan Province, China	Southwest China	29.15	2010	111.1	15cm	188	/	28.8	104.6	-5.89392	-4.14479		√			53.2	20	7.67		2.67		30	15.4		3
16	17	Effects of Stubble Height on Ratoon Rice Quality and its Relationship to the First Season Rice Quality	Fu-Xian Xu	2014	XY 027	Luxian Base of Rice and Sorghum Research Institute, Sichuan Province, China	Southwest China	29.15	2010	111.1	15cm	188	/	28.8	104.6	-5.89392	-4.14479		√			55.1	70	10.3		2.08		32	16.9		4
16	17	Effects of Stubble Height on Ratoon Rice Quality and its Relationship to the First Season Rice Quality	Fu-Xian Xu	2014	DX 707	Luxian Base of Rice and Sorghum Research Institute, Sichuan Province, China	Southwest China	29.15	2010	111.1	15cm	188	/	28.8	104.6	-5.89392	-4.14479		√			51.3	60	10.7		2.58		32	14.4		4
16	17	Effects of Stubble Height on Ratoon Rice Quality and its Relationship to the First Season Rice Quality	Fu-Xian Xu	2014	LY 5	Luxian Base of Rice and Sorghum Research Institute, Sichuan Province, China	Southwest China	29.15	2010	111.1	15cm	188	/	28.8	104.6	-5.89392	-4.14479		√			53.6	50	13		2.07		32	17.7		4
16	17	Effects of Stubble Height on Ratoon Rice Quality and its Relationship to the First Season Rice Quality	Fu-Xian Xu	2014	CX 8108	Luxian Base of Rice and Sorghum Research Institute, Sichuan Province, China	Southwest China	29.15	2010	111.1	15cm	188	/	28.8	104.6	-5.89392	-4.14479		√			52.2	20	4.33		2.38		32	16.4		2
16	17	Effects of Stubble Height on Ratoon Rice Quality and its Relationship to the First Season Rice Quality	Fu-Xian Xu	2014	FY 6688	Luxian Base of Rice and Sorghum Research Institute, Sichuan Province, China	Southwest China	29.15	2010	111.1	15cm	188	/	28.8	104.6	-5.89392	-4.14479		√			55.8	70	7		2.19		32	17.5		3
16	17	Effects of Stubble Height on Ratoon Rice Quality and its Relationship to the First Season Rice Quality	Fu-Xian Xu	2014	YX 907	Luxian Base of Rice and Sorghum Research Institute, Sichuan Province, China	Southwest China	29.15	2010	111.1	15cm	188	/	28.8	104.6	-5.89392	-4.14479		√			51.5	20	2		2.46		34	15.3		2
16	17	Effects of Stubble Height on Ratoon Rice Quality and its Relationship to the First Season Rice Quality	Fu-Xian Xu	2014	ZY 31	Luxian Base of Rice and Sorghum Research Institute, Sichuan Province, China	Southwest China	29.15	2010	111.1	15cm	188	/	28.8	104.6	-5.89392	-4.14479		√			59	40	4		2.75		34	15.4		2
16	17	Effects of Stubble Height on Ratoon Rice Quality and its Relationship to the First Season Rice Quality	Fu-Xian Xu	2014	ⅡY 838	Luxian Base of Rice and Sorghum Research Institute, Sichuan Province, China	Southwest China	29.15	2010	111.1	15cm	188	/	28.8	104.6	-5.89392	-4.14479		√			49.9	60	13		2.24		54	16.2		4
16	17	Effects of Stubble Height on Ratoon Rice Quality and its Relationship to the First Season Rice Quality	Fu-Xian Xu	2014	DX 4103	Luxian Base of Rice and Sorghum Research Institute, Sichuan Province, China	Southwest China	29.15	2010	111.1	15cm	188	/	28.8	104.6	-5.89392	-4.14479		√			53	50	7.33		2.33		51	13		4
16	17	Effects of Stubble Height on Ratoon Rice Quality and its Relationship to the First Season Rice Quality	Fu-Xian Xu	2014	ZY 272	Luxian Base of Rice and Sorghum Research Institute, Sichuan Province, China	Southwest China	29.15	2010	111.1	15cm	188	/	28.8	104.6	-5.89392	-4.14479		√			53.3	40	17.3		2.3		30	17		4
16	17	Effects of Stubble Height on Ratoon Rice Quality and its Relationship to the First Season Rice Quality	Fu-Xian Xu	2014	RD 415	Luxian Base of Rice and Sorghum Research Institute, Sichuan Province, China	Southwest China	29.15	2010	111.1	15cm	188	/	28.8	104.6	-5.89392	-4.14479		√			46.8	10	1		2.7		32	15.6		3
16	17	Effects of Stubble Height on Ratoon Rice Quality and its Relationship to the First Season Rice Quality	Fu-Xian Xu	2014	CX 9838	Luxian Base of Rice and Sorghum Research Institute, Sichuan Province, China	Southwest China	29.15	2010	111.1	15cm	188	/	28.8	104.6	-5.89392	-4.14479		√			50.7	50	7.33		2.36		29	15.1		3
16	17	Effects of Stubble Height on Ratoon Rice Quality and its Relationship to the First Season Rice Quality	Fu-Xian Xu	2014	GY 198	Luxian Base of Rice and Sorghum Research Institute, Sichuan Province, China	Southwest China	29.15	2010	111.1	15cm	188	/	28.8	104.6	-5.89392	-4.14479		√			57.5	80	12.7		2.07		39	16.4		4
17	18	The Ratooning Potential of Several Early-Ripening Rice Cultivar in Korea	Jong-Hee Shin	2015	Jinbuol	Taeda University of North Gyeongsang Agricultural Technology Institute in North Daegu, South Korea	Korea	36.97	2013	169.1	10cm	222	/	36.033	129.38	-8.53765	0.0827076	√				40.7							15.4	7.1	4
17	18	The Ratooning Potential of Several Early-Ripening Rice Cultivar in Korea	Jong-Hee Shin	2015	Joun	Taeda University of North Gyeongsang Agricultural Technology Institute in North Daegu, South Korea	Korea	36.97	2013	169.1	10cm	222	/	36.033	129.38	-8.53765	0.0827076	√				45.9							15.8	6.7	3
17	18	The Ratooning Potential of Several Early-Ripening Rice Cultivar in Korea	Jong-Hee Shin	2015	Junamjoseng	Taeda University of North Gyeongsang Agricultural Technology Institute in North Daegu, South Korea	Korea	36.97	2013	169.1	10cm	222	/	36.033	129.38	-8.53765	0.0827076	√				26							14	5.8	4
17	18	The Ratooning Potential of Several Early-Ripening Rice Cultivar in Korea	Jong-Hee Shin	2015	Jinbuol	Taeda University of North Gyeongsang Agricultural Technology Institute in North Daegu, South Korea	Korea	36.97	2013	169.1	10cm	222	/	36.033	129.38	-8.53765	0.0827076		√			47.1							18.7	7.8	3
17	18	The Ratooning Potential of Several Early-Ripening Rice Cultivar in Korea	Jong-Hee Shin	2015	Joun	Taeda University of North Gyeongsang Agricultural Technology Institute in North Daegu, South Korea	Korea	36.97	2013	169.1	10cm	222	/	36.033	129.38	-8.53765	0.0827076		√			61.1							20	7.3	1
17	18	The Ratooning Potential of Several Early-Ripening Rice Cultivar in Korea	Jong-Hee Shin	2015	Junamjoseng	Taeda University of North Gyeongsang Agricultural Technology Institute in North Daegu, South Korea	Korea	36.97	2013	169.1	10cm	222	/	36.033	129.38	-8.53765	0.0827076		√			44.2							14.9	7.2	3
18	19	Studies on Variety Screening Ratoon Rice and The Effect of Main Crop Harvesting Model on Ratoon Crop Yield	Xiaochun Ma	2015	FLYX1	Chidong Town, Qichun County, Huanggang City, and Baota Town, Xian 'an District, Xianning City, and Shakou Town, Jingzhou City, Hubei Province, China	Central China	/	2013	159	Save penultimate node	251	139.2	30.6	114.05	-9.77877	-4.62047	√		79.1	70	37.9	67.2	16.5	6.2	2.67					4
18	19	Studies on Variety Screening Ratoon Rice and The Effect of Main Crop Harvesting Model on Ratoon Crop Yield	Xiaochun Ma	2015	GLY476	Chidong Town, Qichun County, Huanggang City, and Baota Town, Xian 'an District, Xianning City, and Shakou Town, Jingzhou City, Hubei Province, China	Central China	/	2013	159	Save penultimate node	251	139.2	30.6	114.05	-9.77877	-4.62047	√		79	70.2	35.3	60	18.5	6.25	2.68					4
18	19	Studies on Variety Screening Ratoon Rice and The Effect of Main Crop Harvesting Model on Ratoon Crop Yield	Xiaochun Ma	2015	LY6326	Chidong Town, Qichun County, Huanggang City, and Baota Town, Xian 'an District, Xianning City, and Shakou Town, Jingzhou City, Hubei Province, China	Central China	/	2013	159	Save penultimate node	251	139.2	30.6	114.05	-9.77877	-4.62047	√		79.5	69.8	31.6	73.5	14.3	6.21	2.78					4
18	19	Studies on Variety Screening Ratoon Rice and The Effect of Main Crop Harvesting Model on Ratoon Crop Yield	Xiaochun Ma	2015	TYHZ	Chidong Town, Qichun County, Huanggang City, and Baota Town, Xian 'an District, Xianning City, and Shakou Town, Jingzhou City, Hubei Province, China	Central China	/	2013	159	Save penultimate node	251	139.2	30.6	114.05	-9.77877	-4.62047	√		79.8	68.3	51.9	100	36.2	6.09	2.75					4
18	19	Studies on Variety Screening Ratoon Rice and The Effect of Main Crop Harvesting Model on Ratoon Crop Yield	Xiaochun Ma	2015	XLY223	Chidong Town, Qichun County, Huanggang City, and Baota Town, Xian 'an District, Xianning City, and Shakou Town, Jingzhou City, Hubei Province, China	Central China	/	2013	159	Save penultimate node	251	139.2	30.6	114.05	-9.77877	-4.62047	√		79.5	70	36.1	74.4	17.6	6.22	2.75					4
18	19	Studies on Variety Screening Ratoon Rice and The Effect of Main Crop Harvesting Model on Ratoon Crop Yield	Xiaochun Ma	2015	YY673	Chidong Town, Qichun County, Huanggang City, and Baota Town, Xian 'an District, Xianning City, and Shakou Town, Jingzhou City, Hubei Province, China	Central China	/	2013	159	Save penultimate node	251	139.2	30.6	114.05	-9.77877	-4.62047	√		78	63.5	34.9	94	48.4	6.17	2.54					4
18	19	Studies on Variety Screening Ratoon Rice and The Effect of Main Crop Harvesting Model on Ratoon Crop Yield	Xiaochun Ma	2015	ZLY527	Chidong Town, Qichun County, Huanggang City, and Baota Town, Xian 'an District, Xianning City, and Shakou Town, Jingzhou City, Hubei Province, China	Central China	/	2013	159	Save penultimate node	251	139.2	30.6	114.05	-9.77877	-4.62047	√		78.3	66.5	31.9	100	41	6.58	2.78					4
18	19	Studies on Variety Screening Ratoon Rice and The Effect of Main Crop Harvesting Model on Ratoon Crop Yield	Xiaochun Ma	2015	HHZ	Chidong Town, Qichun County, Huanggang City, and Baota Town, Xian 'an District, Xianning City, and Shakou Town, Jingzhou City, Hubei Province, China	Central China	/	2013	159	Save penultimate node	251	139.2	30.6	114.05	-9.77877	-4.62047	√		79.4	71.9	52.7	17.5	2.6	6.11	3.05					2
18	19	Studies on Variety Screening Ratoon Rice and The Effect of Main Crop Harvesting Model on Ratoon Crop Yield	Xiaochun Ma	2015	XLY6	Chidong Town, Qichun County, Huanggang City, and Baota Town, Xian 'an District, Xianning City, and Shakou Town, Jingzhou City, Hubei Province, China	Central China	/	2013	159	Save penultimate node	251	139.2	30.6	114.05	-9.77877	-4.62047	√		78.8	70.1	41.1	48.8	12.3	6.19	2.72					4
18	19	Studies on Variety Screening Ratoon Rice and The Effect of Main Crop Harvesting Model on Ratoon Crop Yield	Xiaochun Ma	2015	GLY1128	Chidong Town, Qichun County, Huanggang City, and Baota Town, Xian 'an District, Xianning City, and Shakou Town, Jingzhou City, Hubei Province, China	Central China	/	2013	159	Save penultimate node	251	139.2	30.6	114.05	-9.77877	-4.62047	√		79.6	69.6	30.9	71.7	17.9	6.26	2.7					4
18	19	Studies on Variety Screening Ratoon Rice and The Effect of Main Crop Harvesting Model on Ratoon Crop Yield	Xiaochun Ma	2015	GLYX5	Chidong Town, Qichun County, Huanggang City, and Baota Town, Xian 'an District, Xianning City, and Shakou Town, Jingzhou City, Hubei Province, China	Central China	/	2013	159	Save penultimate node	251	139.2	30.6	114.05	-9.77877	-4.62047	√		80.6	71	44.5	45.1	11.6	6.25	2.75					4
18	19	Studies on Variety Screening Ratoon Rice and The Effect of Main Crop Harvesting Model on Ratoon Crop Yield	Xiaochun Ma	2015	YLYI	Chidong Town, Qichun County, Huanggang City, and Baota Town, Xian 'an District, Xianning City, and Shakou Town, Jingzhou City, Hubei Province, China	Central China	/	2013	159	Save penultimate node	251	139.2	30.6	114.05	-9.77877	-4.62047	√		79	69.9	39.4	87.5	29.6	6.12	2.68					4
18	19	Studies on Variety Screening Ratoon Rice and The Effect of Main Crop Harvesting Model on Ratoon Crop Yield	Xiaochun Ma	2015	FLYX1	Chidong Town, Qichun County, Huanggang City, and Baota Town, Xian 'an District, Xianning City, and Shakou Town, Jingzhou City, Hubei Province, China	Central China	/	2014	145.6	Save penultimate node	251	139.2	30.6	114.05	-5.50394	-0.304627	√		80.8	69.9	48.4	41.2	10.5	6.36	2.71					4
18	19	Studies on Variety Screening Ratoon Rice and The Effect of Main Crop Harvesting Model on Ratoon Crop Yield	Xiaochun Ma	2015	GLY476	Chidong Town, Qichun County, Huanggang City, and Baota Town, Xian 'an District, Xianning City, and Shakou Town, Jingzhou City, Hubei Province, China	Central China	/	2014	145.6	Save penultimate node	251	139.2	30.6	114.05	-5.50394	-0.304627	√		78.4	66.7	47.2	63.8	14.4	6.19	2.59					4
18	19	Studies on Variety Screening Ratoon Rice and The Effect of Main Crop Harvesting Model on Ratoon Crop Yield	Xiaochun Ma	2015	LY6326	Chidong Town, Qichun County, Huanggang City, and Baota Town, Xian 'an District, Xianning City, and Shakou Town, Jingzhou City, Hubei Province, China	Central China	/	2014	145.6	Save penultimate node	251	139.2	30.6	114.05	-5.50394	-0.304627	√		81.3	65.9	37.4	75.9	21.8	5.95	2.51					4
18	19	Studies on Variety Screening Ratoon Rice and The Effect of Main Crop Harvesting Model on Ratoon Crop Yield	Xiaochun Ma	2015	TYHZ	Chidong Town, Qichun County, Huanggang City, and Baota Town, Xian 'an District, Xianning City, and Shakou Town, Jingzhou City, Hubei Province, China	Central China	/	2014	145.6	Save penultimate node	251	139.2	30.6	114.05	-5.50394	-0.304627	√		81	65.1	38.8	98.1	51.1	6.39	2.82					4
18	19	Studies on Variety Screening Ratoon Rice and The Effect of Main Crop Harvesting Model on Ratoon Crop Yield	Xiaochun Ma	2015	XLY223	Chidong Town, Qichun County, Huanggang City, and Baota Town, Xian 'an District, Xianning City, and Shakou Town, Jingzhou City, Hubei Province, China	Central China	/	2014	145.6	Save penultimate node	251	139.2	30.6	114.05	-5.50394	-0.304627	√		81.8	68	37.4	58.7	25	6.26	2.67					4
18	19	Studies on Variety Screening Ratoon Rice and The Effect of Main Crop Harvesting Model on Ratoon Crop Yield	Xiaochun Ma	2015	YY673	Chidong Town, Qichun County, Huanggang City, and Baota Town, Xian 'an District, Xianning City, and Shakou Town, Jingzhou City, Hubei Province, China	Central China	/	2014	145.6	Save penultimate node	251	139.2	30.6	114.05	-5.50394	-0.304627	√		78.8	58.6	33.3	100	55.3	6.44	2.54					4
18	19	Studies on Variety Screening Ratoon Rice and The Effect of Main Crop Harvesting Model on Ratoon Crop Yield	Xiaochun Ma	2015	ZLY527	Chidong Town, Qichun County, Huanggang City, and Baota Town, Xian 'an District, Xianning City, and Shakou Town, Jingzhou City, Hubei Province, China	Central China	/	2014	145.6	Save penultimate node	251	139.2	30.6	114.05	-5.50394	-0.304627	√		80.2	61.5	31.2	100	72.6	6.56	2.68					4
18	19	Studies on Variety Screening Ratoon Rice and The Effect of Main Crop Harvesting Model on Ratoon Crop Yield	Xiaochun Ma	2015	HHZ	Chidong Town, Qichun County, Huanggang City, and Baota Town, Xian 'an District, Xianning City, and Shakou Town, Jingzhou City, Hubei Province, China	Central China	/	2014	145.6	Save penultimate node	251	139.2	30.6	114.05	-5.50394	-0.304627	√		80.6	66.7	42.3	13	2.7	6.27	2.87					4
18	19	Studies on Variety Screening Ratoon Rice and The Effect of Main Crop Harvesting Model on Ratoon Crop Yield	Xiaochun Ma	2015	XLY6	Chidong Town, Qichun County, Huanggang City, and Baota Town, Xian 'an District, Xianning City, and Shakou Town, Jingzhou City, Hubei Province, China	Central China	/	2014	145.6	Save penultimate node	251	139.2	30.6	114.05	-5.50394	-0.304627	√		79.5	66	38.4	68.6	17.8	6.14	2.62					4
18	19	Studies on Variety Screening Ratoon Rice and The Effect of Main Crop Harvesting Model on Ratoon Crop Yield	Xiaochun Ma	2015	CLY4418	Chidong Town, Qichun County, Huanggang City, and Baota Town, Xian 'an District, Xianning City, and Shakou Town, Jingzhou City, Hubei Province, China	Central China	/	2014	145.6	Save penultimate node	251	139.2	30.6	114.05	-5.50394	-0.304627	√		79.4	66.7	32.8	83.6	19.3	5.54	2.49					4
18	19	Studies on Variety Screening Ratoon Rice and The Effect of Main Crop Harvesting Model on Ratoon Crop Yield	Xiaochun Ma	2015	LLYHZ	Chidong Town, Qichun County, Huanggang City, and Baota Town, Xian 'an District, Xianning City, and Shakou Town, Jingzhou City, Hubei Province, China	Central China	/	2014	145.6	Save penultimate node	251	139.2	30.6	114.05	-5.50394	-0.304627	√		77.9	67.4	52.8	100	52.8	5.67	2.51					4
18	19	Studies on Variety Screening Ratoon Rice and The Effect of Main Crop Harvesting Model on Ratoon Crop Yield	Xiaochun Ma	2015	SLY5814	Chidong Town, Qichun County, Huanggang City, and Baota Town, Xian 'an District, Xianning City, and Shakou Town, Jingzhou City, Hubei Province, China	Central China	/	2014	145.6	Save penultimate node	251	139.2	30.6	114.05	-5.50394	-0.304627	√		79	64.4	50	94.2	26.2	5.84	2.53					4
18	19	Studies on Variety Screening Ratoon Rice and The Effect of Main Crop Harvesting Model on Ratoon Crop Yield	Xiaochun Ma	2015	FLYX1	Chidong Town, Qichun County, Huanggang City, and Baota Town, Xian 'an District, Xianning City, and Shakou Town, Jingzhou City, Hubei Province, China	Central China	/	2013	159	Save penultimate node	251	139.2	30.6	114.05	-9.77877	-4.62047		√	80.4	71.8	60.1	18.8	3.2	6.46	2.88					2
18	19	Studies on Variety Screening Ratoon Rice and The Effect of Main Crop Harvesting Model on Ratoon Crop Yield	Xiaochun Ma	2015	GLY476	Chidong Town, Qichun County, Huanggang City, and Baota Town, Xian 'an District, Xianning City, and Shakou Town, Jingzhou City, Hubei Province, China	Central China	/	2013	159	Save penultimate node	251	139.2	30.6	114.05	-9.77877	-4.62047		√	80.2	71.3	64	25.6	4	6.34	2.81					2
18	19	Studies on Variety Screening Ratoon Rice and The Effect of Main Crop Harvesting Model on Ratoon Crop Yield	Xiaochun Ma	2015	LY6326	Chidong Town, Qichun County, Huanggang City, and Baota Town, Xian 'an District, Xianning City, and Shakou Town, Jingzhou City, Hubei Province, China	Central China	/	2013	159	Save penultimate node	251	139.2	30.6	114.05	-9.77877	-4.62047		√	81	72.7	61.8	14.6	2.4	6.39	2.86					2
18	19	Studies on Variety Screening Ratoon Rice and The Effect of Main Crop Harvesting Model on Ratoon Crop Yield	Xiaochun Ma	2015	TYHZ	Chidong Town, Qichun County, Huanggang City, and Baota Town, Xian 'an District, Xianning City, and Shakou Town, Jingzhou City, Hubei Province, China	Central China	/	2013	159	Save penultimate node	251	139.2	30.6	114.05	-9.77877	-4.62047		√	80.1	72.2	66.3	27.8	4.5	6.29	2.97					2
18	19	Studies on Variety Screening Ratoon Rice and The Effect of Main Crop Harvesting Model on Ratoon Crop Yield	Xiaochun Ma	2015	XLY223	Chidong Town, Qichun County, Huanggang City, and Baota Town, Xian 'an District, Xianning City, and Shakou Town, Jingzhou City, Hubei Province, China	Central China	/	2013	159	Save penultimate node	251	139.2	30.6	114.05	-9.77877	-4.62047		√	80.8	72.3	58.2	20.7	3.1	6.43	2.84					2
18	19	Studies on Variety Screening Ratoon Rice and The Effect of Main Crop Harvesting Model on Ratoon Crop Yield	Xiaochun Ma	2015	YY673	Chidong Town, Qichun County, Huanggang City, and Baota Town, Xian 'an District, Xianning City, and Shakou Town, Jingzhou City, Hubei Province, China	Central China	/	2013	159	Save penultimate node	251	139.2	30.6	114.05	-9.77877	-4.62047		√	80.2	71.1	63.2	54.1	11.6	6.81	2.84					4
18	19	Studies on Variety Screening Ratoon Rice and The Effect of Main Crop Harvesting Model on Ratoon Crop Yield	Xiaochun Ma	2015	ZLY527	Chidong Town, Qichun County, Huanggang City, and Baota Town, Xian 'an District, Xianning City, and Shakou Town, Jingzhou City, Hubei Province, China	Central China	/	2013	159	Save penultimate node	251	139.2	30.6	114.05	-9.77877	-4.62047		√	79.6	70.6	57	23.1	4.1	6.74	3.04					2
18	19	Studies on Variety Screening Ratoon Rice and The Effect of Main Crop Harvesting Model on Ratoon Crop Yield	Xiaochun Ma	2015	HHZ	Chidong Town, Qichun County, Huanggang City, and Baota Town, Xian 'an District, Xianning City, and Shakou Town, Jingzhou City, Hubei Province, China	Central China	/	2013	159	Save penultimate node	251	139.2	30.6	114.05	-9.77877	-4.62047		√	80.2	72.4	65.5	6	0.7	5.99	3.09					1
18	19	Studies on Variety Screening Ratoon Rice and The Effect of Main Crop Harvesting Model on Ratoon Crop Yield	Xiaochun Ma	2015	XLY6	Chidong Town, Qichun County, Huanggang City, and Baota Town, Xian 'an District, Xianning City, and Shakou Town, Jingzhou City, Hubei Province, China	Central China	/	2013	159	Save penultimate node	251	139.2	30.6	114.05	-9.77877	-4.62047		√	79.9	71.5	61	14	2.3	6.33	2.83					2
18	19	Studies on Variety Screening Ratoon Rice and The Effect of Main Crop Harvesting Model on Ratoon Crop Yield	Xiaochun Ma	2015	GLY1128	Chidong Town, Qichun County, Huanggang City, and Baota Town, Xian 'an District, Xianning City, and Shakou Town, Jingzhou City, Hubei Province, China	Central China	/	2013	159	Save penultimate node	251	139.2	30.6	114.05	-9.77877	-4.62047		√	81.4	69.6	59	58.6	9.7	6.84	2.94					4
18	19	Studies on Variety Screening Ratoon Rice and The Effect of Main Crop Harvesting Model on Ratoon Crop Yield	Xiaochun Ma	2015	GLYX5	Chidong Town, Qichun County, Huanggang City, and Baota Town, Xian 'an District, Xianning City, and Shakou Town, Jingzhou City, Hubei Province, China	Central China	/	2013	159	Save penultimate node	251	139.2	30.6	114.05	-9.77877	-4.62047		√	81.2	71.8	59.8	38.6	6.2	6.69	2.89					3
18	19	Studies on Variety Screening Ratoon Rice and The Effect of Main Crop Harvesting Model on Ratoon Crop Yield	Xiaochun Ma	2015	YLYI	Chidong Town, Qichun County, Huanggang City, and Baota Town, Xian 'an District, Xianning City, and Shakou Town, Jingzhou City, Hubei Province, China	Central China	/	2013	159	Save penultimate node	251	139.2	30.6	114.05	-9.77877	-4.62047		√	80.8	72.5	66.5	34.3	6.9	6.37	2.89					3
18	19	Studies on Variety Screening Ratoon Rice and The Effect of Main Crop Harvesting Model on Ratoon Crop Yield	Xiaochun Ma	2015	FLYX1	Chidong Town, Qichun County, Huanggang City, and Baota Town, Xian 'an District, Xianning City, and Shakou Town, Jingzhou City, Hubei Province, China	Central China	/	2014	145.6	Save penultimate node	251	139.2	30.6	114.05	-5.50394	-0.304627		√	80.3	67.8	51.8	18.3	2.2	6.11	2.65					3
18	19	Studies on Variety Screening Ratoon Rice and The Effect of Main Crop Harvesting Model on Ratoon Crop Yield	Xiaochun Ma	2015	GLY476	Chidong Town, Qichun County, Huanggang City, and Baota Town, Xian 'an District, Xianning City, and Shakou Town, Jingzhou City, Hubei Province, China	Central China	/	2014	145.6	Save penultimate node	251	139.2	30.6	114.05	-5.50394	-0.304627		√	80	69.5	64.7	10.8	1.2	6.39	2.92					1
18	19	Studies on Variety Screening Ratoon Rice and The Effect of Main Crop Harvesting Model on Ratoon Crop Yield	Xiaochun Ma	2015	LY6326	Chidong Town, Qichun County, Huanggang City, and Baota Town, Xian 'an District, Xianning City, and Shakou Town, Jingzhou City, Hubei Province, China	Central China	/	2014	145.6	Save penultimate node	251	139.2	30.6	114.05	-5.50394	-0.304627		√	80.9	71.4	58.2	24.2	3.7	6.25	2.76					2
18	19	Studies on Variety Screening Ratoon Rice and The Effect of Main Crop Harvesting Model on Ratoon Crop Yield	Xiaochun Ma	2015	TYHZ	Chidong Town, Qichun County, Huanggang City, and Baota Town, Xian 'an District, Xianning City, and Shakou Town, Jingzhou City, Hubei Province, China	Central China	/	2014	145.6	Save penultimate node	251	139.2	30.6	114.05	-5.50394	-0.304627		√	79.9	69.1	60.8	20.8	2.6	6.34	2.89					2
18	19	Studies on Variety Screening Ratoon Rice and The Effect of Main Crop Harvesting Model on Ratoon Crop Yield	Xiaochun Ma	2015	XLY223	Chidong Town, Qichun County, Huanggang City, and Baota Town, Xian 'an District, Xianning City, and Shakou Town, Jingzhou City, Hubei Province, China	Central China	/	2014	145.6	Save penultimate node	251	139.2	30.6	114.05	-5.50394	-0.304627		√	80.8	70.7	57.7	15.3	3	6.31	2.79					2
18	19	Studies on Variety Screening Ratoon Rice and The Effect of Main Crop Harvesting Model on Ratoon Crop Yield	Xiaochun Ma	2015	YY673	Chidong Town, Qichun County, Huanggang City, and Baota Town, Xian 'an District, Xianning City, and Shakou Town, Jingzhou City, Hubei Province, China	Central China	/	2014	145.6	Save penultimate node	251	139.2	30.6	114.05	-5.50394	-0.304627		√	79.6	67.1	61.2	46.9	7	6.59	2.68					3
18	19	Studies on Variety Screening Ratoon Rice and The Effect of Main Crop Harvesting Model on Ratoon Crop Yield	Xiaochun Ma	2015	ZLY527	Chidong Town, Qichun County, Huanggang City, and Baota Town, Xian 'an District, Xianning City, and Shakou Town, Jingzhou City, Hubei Province, China	Central China	/	2014	145.6	Save penultimate node	251	139.2	30.6	114.05	-5.50394	-0.304627		√	79.1	67	54	44.9	7	6.73	3.02					3
18	19	Studies on Variety Screening Ratoon Rice and The Effect of Main Crop Harvesting Model on Ratoon Crop Yield	Xiaochun Ma	2015	HHZ	Chidong Town, Qichun County, Huanggang City, and Baota Town, Xian 'an District, Xianning City, and Shakou Town, Jingzhou City, Hubei Province, China	Central China	/	2014	145.6	Save penultimate node	251	139.2	30.6	114.05	-5.50394	-0.304627		√	79.4	70.6	58.7	1.6	0.3	6.18	3.11					1
18	19	Studies on Variety Screening Ratoon Rice and The Effect of Main Crop Harvesting Model on Ratoon Crop Yield	Xiaochun Ma	2015	XLY6	Chidong Town, Qichun County, Huanggang City, and Baota Town, Xian 'an District, Xianning City, and Shakou Town, Jingzhou City, Hubei Province, China	Central China	/	2014	145.6	Save penultimate node	251	139.2	30.6	114.05	-5.50394	-0.304627		√	78.4	70.1	62.9	11.9	1.7	6.18	2.77					1
18	19	Studies on Variety Screening Ratoon Rice and The Effect of Main Crop Harvesting Model on Ratoon Crop Yield	Xiaochun Ma	2015	CLY4418	Chidong Town, Qichun County, Huanggang City, and Baota Town, Xian 'an District, Xianning City, and Shakou Town, Jingzhou City, Hubei Province, China	Central China	/	2014	145.6	Save penultimate node	251	139.2	30.6	114.05	-5.50394	-0.304627		√	80.5	69.4	54.6	15.6	2	6.18	2.85					2
18	19	Studies on Variety Screening Ratoon Rice and The Effect of Main Crop Harvesting Model on Ratoon Crop Yield	Xiaochun Ma	2015	LLYHZ	Chidong Town, Qichun County, Huanggang City, and Baota Town, Xian 'an District, Xianning City, and Shakou Town, Jingzhou City, Hubei Province, China	Central China	/	2014	145.6	Save penultimate node	251	139.2	30.6	114.05	-5.50394	-0.304627		√	79.7	71	64.7	11.1	1.6	6.26	2.83					1
18	19	Studies on Variety Screening Ratoon Rice and The Effect of Main Crop Harvesting Model on Ratoon Crop Yield	Xiaochun Ma	2015	SLY5814	Chidong Town, Qichun County, Huanggang City, and Baota Town, Xian 'an District, Xianning City, and Shakou Town, Jingzhou City, Hubei Province, China	Central China	/	2014	145.6	Save penultimate node	251	139.2	30.6	114.05	-5.50394	-0.304627		√	79.9	71	66.8	7.6	1	6.16	2.82					1
19	20	A Comparative Study on the Quality of the Main and Ratoon Rice Crops	Mohammad Reza Alizadeh	2016	Hashemi	Rice Research Institute of Iran, Rasht, Iran	Northern Iran	37.32	2013, 2014	150.9	/	/	/	37.467	49.467	-6.12004	7.31658	√					10.67		7.64	3.96	4.36		22.1		4
19	20	A Comparative Study on the Quality of the Main and Ratoon Rice Crops	Mohammad Reza Alizadeh	2016	Alikazemi	Rice Research Institute of Iran, Rasht, Iran	Northern Iran	37.32	2013, 2014	150.9	/	/	/	37.467	49.467	-6.12004	7.31658	√					13.74		7.43	3.68	4.18		21.9		4
19	20	A Comparative Study on the Quality of the Main and Ratoon Rice Crops	Mohammad Reza Alizadeh	2016	Tarom	Rice Research Institute of Iran, Rasht, Iran	Northern Iran	37.32	2013, 2014	150.9	/	/	/	37.467	49.467	-6.12004	7.31658	√					11.26		7.27	3.91	4.26		21.7		4
19	20	A Comparative Study on the Quality of the Main and Ratoon Rice Crops	Mohammad Reza Alizadeh	2016	Hashemi	Rice Research Institute of Iran, Rasht, Iran	Northern Iran	37.32	2013, 2014	150.9	/	/	/	37.467	49.467	-6.12004	7.31658		√				11.6		7.52	3.85	5.8		23.8		4
19	20	A Comparative Study on the Quality of the Main and Ratoon Rice Crops	Mohammad Reza Alizadeh	2016	Alikazemi	Rice Research Institute of Iran, Rasht, Iran	Northern Iran	37.32	2013, 2014	150.9	/	/	/	37.467	49.467	-6.12004	7.31658		√				10.46		7.28	3.55	5.42		22.4		4
19	20	A Comparative Study on the Quality of the Main and Ratoon Rice Crops	Mohammad Reza Alizadeh	2016	Tarom	Rice Research Institute of Iran, Rasht, Iran	Northern Iran	37.32	2013, 2014	150.9	/	/	/	37.467	49.467	-6.12004	7.31658		√				9.74		7.09	3.85	5.28		22.6		4
20	21	Study on Variety Selection and Quality of Ratoon Rice in Chongqing	Yunfei Cong	2016	YXY 1108	Tongliang District, Chongqing, China	Southwest China	29.85	2014	106.2	/	/	139.2	29.583	106.467	-6.19656	-0.460867	√				55	19	6.6		2.9			11.82		4	The title was translated by the researcher
20	21	Study on Variety Selection and Quality of Ratoon Rice in Chongqing	Yunfei Cong	2016	ZLY 527	Tongliang District, Chongqing, China	Southwest China	29.85	2014	106.2	/	/	139.2	29.583	106.467	-6.19656	-0.460867	√				55.2	16	4		2.7			17.63		2	The title was translated by the researcher
20	21	Study on Variety Selection and Quality of Ratoon Rice in Chongqing	Yunfei Cong	2016	SLY 5814	Tongliang District, Chongqing, China	Southwest China	29.85	2014	106.2	/	/	139.2	29.583	106.467	-6.19656	-0.460867	√				57.8	12	3.2		2.7			12.45		4	The title was translated by the researcher
20	21	Study on Variety Selection and Quality of Ratoon Rice in Chongqing	Yunfei Cong	2016	TY 6135	Tongliang District, Chongqing, China	Southwest China	29.85	2014	106.2	/	/	139.2	29.583	106.467	-6.19656	-0.460867	√				55.7	14	4.4		2.8			12.85		4	The title was translated by the researcher
20	21	Study on Variety Selection and Quality of Ratoon Rice in Chongqing	Yunfei Cong	2016	N5Y 39	Tongliang District, Chongqing, China	Southwest China	29.85	2014	106.2	/	/	139.2	29.583	106.467	-6.19656	-0.460867	√				51.1	28	7.1		2.8			12.32		4	The title was translated by the researcher
20	21	Study on Variety Selection and Quality of Ratoon Rice in Chongqing	Yunfei Cong	2016	SFY 727	Tongliang District, Chongqing, China	Southwest China	29.85	2014	106.2	/	/	139.2	29.583	106.467	-6.19656	-0.460867	√				56.2	50	15.5		3			18.66		4	The title was translated by the researcher
20	21	Study on Variety Selection and Quality of Ratoon Rice in Chongqing	Yunfei Cong	2016	YXY 2115	Tongliang District, Chongqing, China	Southwest China	29.85	2014	106.2	/	/	139.2	29.583	106.467	-6.19656	-0.460867	√				57.4	8	2		2.6			11.57		4	The title was translated by the researcher
20	21	Study on Variety Selection and Quality of Ratoon Rice in Chongqing	Yunfei Cong	2016	SLY 816	Tongliang District, Chongqing, China	Southwest China	29.85	2014	106.2	/	/	139.2	29.583	106.467	-6.19656	-0.460867	√				58.4	4	0.8		2.7			11.6		4	The title was translated by the researcher
20	21	Study on Variety Selection and Quality of Ratoon Rice in Chongqing	Yunfei Cong	2016	LY 2	Tongliang District, Chongqing, China	Southwest China	29.85	2014	106.2	/	/	139.2	29.583	106.467	-6.19656	-0.460867	√				55.3	23	6.7		2.6			16.29		3	The title was translated by the researcher
20	21	Study on Variety Selection and Quality of Ratoon Rice in Chongqing	Yunfei Cong	2016	FY 498	Tongliang District, Chongqing, China	Southwest China	29.85	2014	106.2	/	/	139.2	29.583	106.467	-6.19656	-0.460867	√				57.8	31	11.3		2.8			17.36		4	The title was translated by the researcher
20	21	Study on Variety Selection and Quality of Ratoon Rice in Chongqing	Yunfei Cong	2016	CY 6203	Tongliang District, Chongqing, China	Southwest China	29.85	2014	106.2	/	/	139.2	29.583	106.467	-6.19656	-0.460867	√				58	10	1.7		3.3			13.68		4	The title was translated by the researcher
20	21	Study on Variety Selection and Quality of Ratoon Rice in Chongqing	Yunfei Cong	2016	DY 4727	Tongliang District, Chongqing, China	Southwest China	29.85	2014	106.2	/	/	139.2	29.583	106.467	-6.19656	-0.460867	√				56.6	8	1.8		2.5			11.69		4	The title was translated by the researcher
20	21	Study on Variety Selection and Quality of Ratoon Rice in Chongqing	Yunfei Cong	2016	CY 8377	Tongliang District, Chongqing, China	Southwest China	29.85	2014	106.2	/	/	139.2	29.583	106.467	-6.19656	-0.460867	√				57.1	13	2.8		3			16.53		2	The title was translated by the researcher
20	21	Study on Variety Selection and Quality of Ratoon Rice in Chongqing	Yunfei Cong	2016	R18Y 662	Tongliang District, Chongqing, China	Southwest China	29.85	2014	106.2	/	/	139.2	29.583	106.467	-6.19656	-0.460867	√				55.4	25	7.6		2.7			10.98		4	The title was translated by the researcher
20	21	Study on Variety Selection and Quality of Ratoon Rice in Chongqing	Yunfei Cong	2016	YXY 1108	Tongliang District, Chongqing, China	Southwest China	29.85	2014	106.2	/	/	139.2	29.583	106.467	-6.19656	-0.460867		√			52.8	25	9.6		2.9			15.88		4	The title was translated by the researcher
20	21	Study on Variety Selection and Quality of Ratoon Rice in Chongqing	Yunfei Cong	2016	ZLY 527	Tongliang District, Chongqing, China	Southwest China	29.85	2014	106.2	/	/	139.2	29.583	106.467	-6.19656	-0.460867		√			58.1	13	3.7		2.8			20.05		2	The title was translated by the researcher
20	21	Study on Variety Selection and Quality of Ratoon Rice in Chongqing	Yunfei Cong	2016	SLY 5814	Tongliang District, Chongqing, China	Southwest China	29.85	2014	106.2	/	/	139.2	29.583	106.467	-6.19656	-0.460867		√			54.7	18	5.7		2.7			14.49		3	The title was translated by the researcher
20	21	Study on Variety Selection and Quality of Ratoon Rice in Chongqing	Yunfei Cong	2016	TY 6135	Tongliang District, Chongqing, China	Southwest China	29.85	2014	106.2	/	/	139.2	29.583	106.467	-6.19656	-0.460867		√			53.8	17	6		3			13.52		4	The title was translated by the researcher
20	21	Study on Variety Selection and Quality of Ratoon Rice in Chongqing	Yunfei Cong	2016	N5Y 39	Tongliang District, Chongqing, China	Southwest China	29.85	2014	106.2	/	/	139.2	29.583	106.467	-6.19656	-0.460867		√			52.8	14	3.9		2.9			16.46		2	The title was translated by the researcher
20	21	Study on Variety Selection and Quality of Ratoon Rice in Chongqing	Yunfei Cong	2016	SFY 727	Tongliang District, Chongqing, China	Southwest China	29.85	2014	106.2	/	/	139.2	29.583	106.467	-6.19656	-0.460867		√			53.7	19	6.2		2.9			19.15		3	The title was translated by the researcher
20	21	Study on Variety Selection and Quality of Ratoon Rice in Chongqing	Yunfei Cong	2016	YXY 2115	Tongliang District, Chongqing, China	Southwest China	29.85	2014	106.2	/	/	139.2	29.583	106.467	-6.19656	-0.460867		√			51.5	19	7.4		2.8			17.52		3	The title was translated by the researcher
20	21	Study on Variety Selection and Quality of Ratoon Rice in Chongqing	Yunfei Cong	2016	SLY 816	Tongliang District, Chongqing, China	Southwest China	29.85	2014	106.2	/	/	139.2	29.583	106.467	-6.19656	-0.460867		√			54.1	9	2.7		2.9			14.22		2	The title was translated by the researcher
20	21	Study on Variety Selection and Quality of Ratoon Rice in Chongqing	Yunfei Cong	2016	LY 2	Tongliang District, Chongqing, China	Southwest China	29.85	2014	106.2	/	/	139.2	29.583	106.467	-6.19656	-0.460867		√			52.9	19	7.7		2.8			16.72		3	The title was translated by the researcher
20	21	Study on Variety Selection and Quality of Ratoon Rice in Chongqing	Yunfei Cong	2016	FY 498	Tongliang District, Chongqing, China	Southwest China	29.85	2014	106.2	/	/	139.2	29.583	106.467	-6.19656	-0.460867		√			58	21	9.3		2.7			20.08		4	The title was translated by the researcher
20	21	Study on Variety Selection and Quality of Ratoon Rice in Chongqing	Yunfei Cong	2016	CY 6203	Tongliang District, Chongqing, China	Southwest China	29.85	2014	106.2	/	/	139.2	29.583	106.467	-6.19656	-0.460867		√			54.1	17	7.3		3.2			17.16		3	The title was translated by the researcher
20	21	Study on Variety Selection and Quality of Ratoon Rice in Chongqing	Yunfei Cong	2016	DY 4727	Tongliang District, Chongqing, China	Southwest China	29.85	2014	106.2	/	/	139.2	29.583	106.467	-6.19656	-0.460867		√			53.7	18	8		2.8			14.83		3	The title was translated by the researcher
20	21	Study on Variety Selection and Quality of Ratoon Rice in Chongqing	Yunfei Cong	2016	CY 8377	Tongliang District, Chongqing, China	Southwest China	29.85	2014	106.2	/	/	139.2	29.583	106.467	-6.19656	-0.460867		√			56.6	10	3.5		3			19.43		2	The title was translated by the researcher
20	21	Study on Variety Selection and Quality of Ratoon Rice in Chongqing	Yunfei Cong	2016	R18Y 662	Tongliang District, Chongqing, China	Southwest China	29.85	2014	106.2	/	/	139.2	29.583	106.467	-6.19656	-0.460867		√			52.3	16	7.1		2.7			14.18		3	The title was translated by the researcher
21	22	Effect of Ratooning Process on the Engineering properties of NERICA Rice Varieties	O.V.I. Itabiyi	2016	NERICA-L 19	The inland valley of the Federal University of Agriculture, Abeokuta, Nigeria	Nigeria	7.33	2008	176.1	5-10cm	250	14	6.577	3.321	1.49167	0.392811	√							10.62	3.93333
21	22	Effect of Ratooning Process on the Engineering properties of NERICA Rice Varieties	O.V.I. Itabiyi	2016	NERICA-L 20	The inland valley of the Federal University of Agriculture, Abeokuta, Nigeria	Nigeria	7.33	2008	176.1	5-10cm	250	14	6.577	3.321	1.49167	0.392811	√							10.54	3.93284
21	22	Effect of Ratooning Process on the Engineering properties of NERICA Rice Varieties	O.V.I. Itabiyi	2016	NERICA-L 41	The inland valley of the Federal University of Agriculture, Abeokuta, Nigeria	Nigeria	7.33	2008	176.1	5-10cm	250	14	6.577	3.321	1.49167	0.392811	√							9.51	3.38434
21	22	Effect of Ratooning Process on the Engineering properties of NERICA Rice Varieties	O.V.I. Itabiyi	2016	NERICA-L 22	The inland valley of the Federal University of Agriculture, Abeokuta, Nigeria	Nigeria	7.33	2008	176.1	5-10cm	250	14	6.577	3.321	1.49167	0.392811	√							9.89	3.64945
21	22	Effect of Ratooning Process on the Engineering properties of NERICA Rice Varieties	O.V.I. Itabiyi	2016	NERICA-L 24	The inland valley of the Federal University of Agriculture, Abeokuta, Nigeria	Nigeria	7.33	2008	176.1	5-10cm	250	14	6.577	3.321	1.49167	0.392811	√							9.61	3.30241
21	22	Effect of Ratooning Process on the Engineering properties of NERICA Rice Varieties	O.V.I. Itabiyi	2016	NERICA-L 26	The inland valley of the Federal University of Agriculture, Abeokuta, Nigeria	Nigeria	7.33	2008	176.1	5-10cm	250	14	6.577	3.321	1.49167	0.392811	√							9.32	3.54373
21	22	Effect of Ratooning Process on the Engineering properties of NERICA Rice Varieties	O.V.I. Itabiyi	2016	NERICA-L 42	The inland valley of the Federal University of Agriculture, Abeokuta, Nigeria	Nigeria	7.33	2008	176.1	5-10cm	250	14	6.577	3.321	1.49167	0.392811	√							10.04	3.63768
21	22	Effect of Ratooning Process on the Engineering properties of NERICA Rice Varieties	O.V.I. Itabiyi	2016	NERICA-L 44	The inland valley of the Federal University of Agriculture, Abeokuta, Nigeria	Nigeria	7.33	2008	176.1	5-10cm	250	14	6.577	3.321	1.49167	0.392811	√							10.38	3.69395
21	22	Effect of Ratooning Process on the Engineering properties of NERICA Rice Varieties	O.V.I. Itabiyi	2016	NERICA-L 47	The inland valley of the Federal University of Agriculture, Abeokuta, Nigeria	Nigeria	7.33	2008	176.1	5-10cm	250	14	6.577	3.321	1.49167	0.392811	√							9.95	3.8716
21	22	Effect of Ratooning Process on the Engineering properties of NERICA Rice Varieties	O.V.I. Itabiyi	2016	OFADA	The inland valley of the Federal University of Agriculture, Abeokuta, Nigeria	Nigeria	7.33	2008	176.1	5-10cm	250	14	6.577	3.321	1.49167	0.392811	√							8.21	2.45075
21	22	Effect of Ratooning Process on the Engineering properties of NERICA Rice Varieties	O.V.I. Itabiyi	2016	NERICA-L 19	The inland valley of the Federal University of Agriculture, Abeokuta, Nigeria	Nigeria	7.33	2008	176.1	5-10cm	250	14	6.577	3.321	1.49167	0.392811		√						9.76	4.06667
21	22	Effect of Ratooning Process on the Engineering properties of NERICA Rice Varieties	O.V.I. Itabiyi	2016	NERICA-L 20	The inland valley of the Federal University of Agriculture, Abeokuta, Nigeria	Nigeria	7.33	2008	176.1	5-10cm	250	14	6.577	3.321	1.49167	0.392811		√						10.14	4.33333
21	22	Effect of Ratooning Process on the Engineering properties of NERICA Rice Varieties	O.V.I. Itabiyi	2016	NERICA-L 41	The inland valley of the Federal University of Agriculture, Abeokuta, Nigeria	Nigeria	7.33	2008	176.1	5-10cm	250	14	6.577	3.321	1.49167	0.392811		√						9.25	3.49057
21	22	Effect of Ratooning Process on the Engineering properties of NERICA Rice Varieties	O.V.I. Itabiyi	2016	NERICA-L 22	The inland valley of the Federal University of Agriculture, Abeokuta, Nigeria	Nigeria	7.33	2008	176.1	5-10cm	250	14	6.577	3.321	1.49167	0.392811		√						9.02	3.77406
21	22	Effect of Ratooning Process on the Engineering properties of NERICA Rice Varieties	O.V.I. Itabiyi	2016	NERICA-L 24	The inland valley of the Federal University of Agriculture, Abeokuta, Nigeria	Nigeria	7.33	2008	176.1	5-10cm	250	14	6.577	3.321	1.49167	0.392811		√						9.11	3.644
21	22	Effect of Ratooning Process on the Engineering properties of NERICA Rice Varieties	O.V.I. Itabiyi	2016	NERICA-L 26	The inland valley of the Federal University of Agriculture, Abeokuta, Nigeria	Nigeria	7.33	2008	176.1	5-10cm	250	14	6.577	3.321	1.49167	0.392811		√						9.4	4.06926
21	22	Effect of Ratooning Process on the Engineering properties of NERICA Rice Varieties	O.V.I. Itabiyi	2016	NERICA-L 42	The inland valley of the Federal University of Agriculture, Abeokuta, Nigeria	Nigeria	7.33	2008	176.1	5-10cm	250	14	6.577	3.321	1.49167	0.392811		√						10.06	3.72593
21	22	Effect of Ratooning Process on the Engineering properties of NERICA Rice Varieties	O.V.I. Itabiyi	2016	NERICA-L 44	The inland valley of the Federal University of Agriculture, Abeokuta, Nigeria	Nigeria	7.33	2008	176.1	5-10cm	250	14	6.577	3.321	1.49167	0.392811		√						9.92	3.64706
21	22	Effect of Ratooning Process on the Engineering properties of NERICA Rice Varieties	O.V.I. Itabiyi	2016	NERICA-L 47	The inland valley of the Federal University of Agriculture, Abeokuta, Nigeria	Nigeria	7.33	2008	176.1	5-10cm	250	14	6.577	3.321	1.49167	0.392811		√						9.54	3.64122
21	22	Effect of Ratooning Process on the Engineering properties of NERICA Rice Varieties	O.V.I. Itabiyi	2016	OFADA	The inland valley of the Federal University of Agriculture, Abeokuta, Nigeria	Nigeria	7.33	2008	176.1	5-10cm	250	14	6.577	3.321	1.49167	0.392811		√						8.61	2.39167
22	23	Effects of Rice Ratooning Treatment on Agronomic Traits，Grain Yield and Grain Quality in Quality Rice	Liming Liu	2016	LYZ	Lanjie Village, Huaqiao Town, Wuxue City, Hubei Province, China	Central China	29.85	2015	140	20cm	250	52	30.533	117.05	-5.6082	-5.18607	√		79.7	70.6	66.6	0.25	0.03		3.5					1
22	23	Effects of Rice Ratooning Treatment on Agronomic Traits，Grain Yield and Grain Quality in Quality Rice	Liming Liu	2016	NX18	Lanjie Village, Huaqiao Town, Wuxue City, Hubei Province, China	Central China	29.85	2015	140	20cm	250	52	30.533	117.05	-5.6082	-5.18607	√		78.9	68.4	59.6	0.28	0.06		3.63					1
22	23	Effects of Rice Ratooning Treatment on Agronomic Traits，Grain Yield and Grain Quality in Quality Rice	Liming Liu	2016	MXZ	Lanjie Village, Huaqiao Town, Wuxue City, Hubei Province, China	Central China	29.85	2015	140	20cm	250	52	30.533	117.05	-5.6082	-5.18607	√		80.7	72.7	67.2	2.01	0.55		3.18					1
22	23	Effects of Rice Ratooning Treatment on Agronomic Traits，Grain Yield and Grain Quality in Quality Rice	Liming Liu	2016	MBYZ	Lanjie Village, Huaqiao Town, Wuxue City, Hubei Province, China	Central China	29.85	2015	140	20cm	250	52	30.533	117.05	-5.6082	-5.18607	√		81	72.7	69.4	0.45	0.11		3.3					1
22	23	Effects of Rice Ratooning Treatment on Agronomic Traits，Grain Yield and Grain Quality in Quality Rice	Liming Liu	2016	ZX1	Lanjie Village, Huaqiao Town, Wuxue City, Hubei Province, China	Central China	29.85	2015	140	20cm	250	52	30.533	117.05	-5.6082	-5.18607	√		78.6	68	53.8	1.15	0.25		3.87					2
22	23	Effects of Rice Ratooning Treatment on Agronomic Traits，Grain Yield and Grain Quality in Quality Rice	Liming Liu	2016	HM122	Lanjie Village, Huaqiao Town, Wuxue City, Hubei Province, China	Central China	29.85	2015	140	20cm	250	52	30.533	117.05	-5.6082	-5.18607	√		81.5	71.9	65.5	1.78	0.35		2.88					1
22	23	Effects of Rice Ratooning Treatment on Agronomic Traits，Grain Yield and Grain Quality in Quality Rice	Liming Liu	2016	XWX17	Lanjie Village, Huaqiao Town, Wuxue City, Hubei Province, China	Central China	29.85	2015	140	20cm	250	52	30.533	117.05	-5.6082	-5.18607	√		79.6	64.9	47.3	0.12	0.02		3.8					3
22	23	Effects of Rice Ratooning Treatment on Agronomic Traits，Grain Yield and Grain Quality in Quality Rice	Liming Liu	2016	HHZ	Lanjie Village, Huaqiao Town, Wuxue City, Hubei Province, China	Central China	29.85	2015	140	20cm	250	52	30.533	117.05	-5.6082	-5.18607	√		81.2	72.9	69.2	0.42	0.08		3.31					1
22	23	Effects of Rice Ratooning Treatment on Agronomic Traits，Grain Yield and Grain Quality in Quality Rice	Liming Liu	2016	LDQ7	Lanjie Village, Huaqiao Town, Wuxue City, Hubei Province, China	Central China	29.85	2015	140	20cm	250	52	30.533	117.05	-5.6082	-5.18607	√		81.6	72.7	64.9	6.83	1.97		2.9					1
22	23	Effects of Rice Ratooning Treatment on Agronomic Traits，Grain Yield and Grain Quality in Quality Rice	Liming Liu	2016	FLYX1	Lanjie Village, Huaqiao Town, Wuxue City, Hubei Province, China	Central China	29.85	2015	140	20cm	250	52	30.533	117.05	-5.6082	-5.18607	√		81.7	72	65.9	1.55	0.27		2.9					1
22	23	Effects of Rice Ratooning Treatment on Agronomic Traits，Grain Yield and Grain Quality in Quality Rice	Liming Liu	2016	XLY223	Lanjie Village, Huaqiao Town, Wuxue City, Hubei Province, China	Central China	29.85	2015	140	20cm	250	52	30.533	117.05	-5.6082	-5.18607	√		82.2	72.4	66.8	4.86	1.03		2.8					1
22	23	Effects of Rice Ratooning Treatment on Agronomic Traits，Grain Yield and Grain Quality in Quality Rice	Liming Liu	2016	LYZ	Lanjie Village, Huaqiao Town, Wuxue City, Hubei Province, China	Central China	29.85	2015	140	20cm	250	52	30.533	117.05	-5.6082	-5.18607		√	80.7	68.4	66.2	0.92	0.17		3.43					1
22	23	Effects of Rice Ratooning Treatment on Agronomic Traits，Grain Yield and Grain Quality in Quality Rice	Liming Liu	2016	NX18	Lanjie Village, Huaqiao Town, Wuxue City, Hubei Province, China	Central China	29.85	2015	140	20cm	250	52	30.533	117.05	-5.6082	-5.18607		√	79.9	67.9	63.2	1.98	0.48		3.48					1
22	23	Effects of Rice Ratooning Treatment on Agronomic Traits，Grain Yield and Grain Quality in Quality Rice	Liming Liu	2016	MXZ	Lanjie Village, Huaqiao Town, Wuxue City, Hubei Province, China	Central China	29.85	2015	140	20cm	250	52	30.533	117.05	-5.6082	-5.18607		√	80.4	69.9	68.7	2.91	0.73		3.12					1
22	23	Effects of Rice Ratooning Treatment on Agronomic Traits，Grain Yield and Grain Quality in Quality Rice	Liming Liu	2016	MBYZ	Lanjie Village, Huaqiao Town, Wuxue City, Hubei Province, China	Central China	29.85	2015	140	20cm	250	52	30.533	117.05	-5.6082	-5.18607		√	81.1	70.5	69.1	2.05	0.43		3.15					1
22	23	Effects of Rice Ratooning Treatment on Agronomic Traits，Grain Yield and Grain Quality in Quality Rice	Liming Liu	2016	ZX1	Lanjie Village, Huaqiao Town, Wuxue City, Hubei Province, China	Central China	29.85	2015	140	20cm	250	52	30.533	117.05	-5.6082	-5.18607		√	79	66.5	60.8	6.63	1.75		3.45					1
22	23	Effects of Rice Ratooning Treatment on Agronomic Traits，Grain Yield and Grain Quality in Quality Rice	Liming Liu	2016	HM122	Lanjie Village, Huaqiao Town, Wuxue City, Hubei Province, China	Central China	29.85	2015	140	20cm	250	52	30.533	117.05	-5.6082	-5.18607		√	82.3	69.8	67	18.6	4.17		2.68					2
22	23	Effects of Rice Ratooning Treatment on Agronomic Traits，Grain Yield and Grain Quality in Quality Rice	Liming Liu	2016	XWX17	Lanjie Village, Huaqiao Town, Wuxue City, Hubei Province, China	Central China	29.85	2015	140	20cm	250	52	30.533	117.05	-5.6082	-5.18607		√	80.3	66.7	54.3	2.5	0.52		3.62					2
22	23	Effects of Rice Ratooning Treatment on Agronomic Traits，Grain Yield and Grain Quality in Quality Rice	Liming Liu	2016	HHZ	Lanjie Village, Huaqiao Town, Wuxue City, Hubei Province, China	Central China	29.85	2015	140	20cm	250	52	30.533	117.05	-5.6082	-5.18607		√	81.4	70.9	69.5	2.5	0.57		3.07					1
22	23	Effects of Rice Ratooning Treatment on Agronomic Traits，Grain Yield and Grain Quality in Quality Rice	Liming Liu	2016	LDQ7	Lanjie Village, Huaqiao Town, Wuxue City, Hubei Province, China	Central China	29.85	2015	140	20cm	250	52	30.533	117.05	-5.6082	-5.18607		√	82.1	68.3	57.5	15.5	3.7		2.88					2
22	23	Effects of Rice Ratooning Treatment on Agronomic Traits，Grain Yield and Grain Quality in Quality Rice	Liming Liu	2016	FLYX1	Lanjie Village, Huaqiao Town, Wuxue City, Hubei Province, China	Central China	29.85	2015	140	20cm	250	52	30.533	117.05	-5.6082	-5.18607		√	82	68.8	66.3	21.1	5.21		2.67					3
22	23	Effects of Rice Ratooning Treatment on Agronomic Traits，Grain Yield and Grain Quality in Quality Rice	Liming Liu	2016	XLY223	Lanjie Village, Huaqiao Town, Wuxue City, Hubei Province, China	Central China	29.85	2015	140	20cm	250	52	30.533	117.05	-5.6082	-5.18607		√	82.6	70.7	67.2	30.2	6.41		2.67					3
23	24	Effect of Nitrogen Application on Ratooning Yield and Rice Quality	Song Liu	2016	SLY5814	Jiupu Village, Qichun County, Huanggang City, Hubei Province, China	Central China	30.23	2015	138.2	Save penultimate node	251	104	30.6	114.05	-6.20003	-5.38654	√		79.4	65.6	30.2	10.17	3.15		2.83					4
23	24	Effect of Nitrogen Application on Ratooning Yield and Rice Quality	Song Liu	2016	XLY223	Jiupu Village, Qichun County, Huanggang City, Hubei Province, China	Central China	30.23	2015	138.2	Save penultimate node	251	104	30.6	114.05	-6.20003	-5.38654	√		79.7	66.3	56.8	19.55	5.73		2.75					3
23	24	Effect of Nitrogen Application on Ratooning Yield and Rice Quality	Song Liu	2016	HHZ	Jiupu Village, Qichun County, Huanggang City, Hubei Province, China	Central China	30.23	2015	138.2	Save penultimate node	251	104	30.6	114.05	-6.20003	-5.38654	√		79.8	68.7	42.1	1.98	0.55		3.25					4
23	24	Effect of Nitrogen Application on Ratooning Yield and Rice Quality	Song Liu	2016	HM122	Jiupu Village, Qichun County, Huanggang City, Hubei Province, China	Central China	30.23	2015	138.2	Save penultimate node	251	104	30.6	114.05	-6.20003	-5.38654	√		79.4	67.3	59.9	12.65	3.65		2.73					2
23	24	Effect of Nitrogen Application on Ratooning Yield and Rice Quality	Song Liu	2016	SLY5814	Jiupu Village, Qichun County, Huanggang City, Hubei Province, China	Central China	30.23	2015	138.2	Save penultimate node	251	104	30.6	114.05	-6.20003	-5.38654		√	80.5	68.6	64.2	10.3	3.05		2.93					2
23	24	Effect of Nitrogen Application on Ratooning Yield and Rice Quality	Song Liu	2016	XLY223	Jiupu Village, Qichun County, Huanggang City, Hubei Province, China	Central China	30.23	2015	138.2	Save penultimate node	251	104	30.6	114.05	-6.20003	-5.38654		√	81.3	69.7	65.1	11.13	3.2		2.9					2
23	24	Effect of Nitrogen Application on Ratooning Yield and Rice Quality	Song Liu	2016	HHZ	Jiupu Village, Qichun County, Huanggang City, Hubei Province, China	Central China	30.23	2015	138.2	Save penultimate node	251	104	30.6	114.05	-6.20003	-5.38654		√	79.9	68.5	47.7	0.68	0.23		3.4					3
23	24	Effect of Nitrogen Application on Ratooning Yield and Rice Quality	Song Liu	2016	HM122	Jiupu Village, Qichun County, Huanggang City, Hubei Province, China	Central China	30.23	2015	138.2	Save penultimate node	251	104	30.6	114.05	-6.20003	-5.38654		√	80.6	69.8	58.5	8.65	2.23		2.88					2
24	25	Regeneration Characteristics and Effects of Stubble Height on Yield and Quality for Different Rice Varieties	Li Chen	2017	RY 390	Yunyuan Base of Hunan Agricultural University, China	Central China	28.2	2016	122.8	30cm	250	104.4	28.233	112.867	-7.54754	-4.63625	√			67.9	46.1	31.3	31		2.8	3				4
24	25	Regeneration Characteristics and Effects of Stubble Height on Yield and Quality for Different Rice Varieties	Li Chen	2017	4001S/HLZ	Yunyuan Base of Hunan Agricultural University, China	Central China	28.2	2016	122.8	30cm	250	104.4	28.233	112.867	-7.54754	-4.63625	√			67.9	66.5	37.8	36.9		3.1	2.3				4
24	25	Regeneration Characteristics and Effects of Stubble Height on Yield and Quality for Different Rice Varieties	Li Chen	2017	YLY 488	Yunyuan Base of Hunan Agricultural University, China	Central China	28.2	2016	122.8	30cm	250	104.4	28.233	112.867	-7.54754	-4.63625	√			66.9	59.3	47.4	46.8		3.1	2.6				4
24	25	Regeneration Characteristics and Effects of Stubble Height on Yield and Quality for Different Rice Varieties	Li Chen	2017	CLY 755	Yunyuan Base of Hunan Agricultural University, China	Central China	28.2	2016	122.8	30cm	250	104.4	28.233	112.867	-7.54754	-4.63625	√			67.8	65.7	29	28.5		3.2	3.9				4
24	25	Regeneration Characteristics and Effects of Stubble Height on Yield and Quality for Different Rice Varieties	Li Chen	2017	ZLY 199	Yunyuan Base of Hunan Agricultural University, China	Central China	28.2	2016	122.8	30cm	250	104.4	28.233	112.867	-7.54754	-4.63625	√			66.8	53.9	63.8	63.9		2.9	2.8				4
24	25	Regeneration Characteristics and Effects of Stubble Height on Yield and Quality for Different Rice Varieties	Li Chen	2017	JLY 1198	Yunyuan Base of Hunan Agricultural University, China	Central China	28.2	2016	122.8	30cm	250	104.4	28.233	112.867	-7.54754	-4.63625	√			65	43.6	41.5	40.5		3.5	2.5				4
24	25	Regeneration Characteristics and Effects of Stubble Height on Yield and Quality for Different Rice Varieties	Li Chen	2017	WY 369	Yunyuan Base of Hunan Agricultural University, China	Central China	28.2	2016	122.8	30cm	250	104.4	28.233	112.867	-7.54754	-4.63625	√			67.1	65.6	29.3	28.6		3.1	4.5				4
24	25	Regeneration Characteristics and Effects of Stubble Height on Yield and Quality for Different Rice Varieties	Li Chen	2017	QY 1068	Yunyuan Base of Hunan Agricultural University, China	Central China	28.2	2016	122.8	30cm	250	104.4	28.233	112.867	-7.54754	-4.63625	√			66.3	47.7	24.3	23.3		3.2	4.1				4
24	25	Regeneration Characteristics and Effects of Stubble Height on Yield and Quality for Different Rice Varieties	Li Chen	2017	RY 390	Yunyuan Base of Hunan Agricultural University, China	Central China	28.2	2016	122.8	30cm	250	104.4	28.233	112.867	-7.54754	-4.63625		√		68.9	68.1	6.5	6.3		3.1	6				3
24	25	Regeneration Characteristics and Effects of Stubble Height on Yield and Quality for Different Rice Varieties	Li Chen	2017	4001S/HLZ	Yunyuan Base of Hunan Agricultural University, China	Central China	28.2	2016	122.8	30cm	250	104.4	28.233	112.867	-7.54754	-4.63625		√		69.1	69.9	4.2	4.1		3.1	4				2
24	25	Regeneration Characteristics and Effects of Stubble Height on Yield and Quality for Different Rice Varieties	Li Chen	2017	YLY 488	Yunyuan Base of Hunan Agricultural University, China	Central China	28.2	2016	122.8	30cm	250	104.4	28.233	112.867	-7.54754	-4.63625		√		69.4	68.3	14.5	14.6		3.1	6				4
24	25	Regeneration Characteristics and Effects of Stubble Height on Yield and Quality for Different Rice Varieties	Li Chen	2017	CLY 755	Yunyuan Base of Hunan Agricultural University, China	Central China	28.2	2016	122.8	30cm	250	104.4	28.233	112.867	-7.54754	-4.63625		√		69.1	67	12.2	12.4		3.2	7				4
24	25	Regeneration Characteristics and Effects of Stubble Height on Yield and Quality for Different Rice Varieties	Li Chen	2017	ZLY 199	Yunyuan Base of Hunan Agricultural University, China	Central China	28.2	2016	122.8	30cm	250	104.4	28.233	112.867	-7.54754	-4.63625		√		69.5	68.4	6.4	6.2		3	3.1				3
24	25	Regeneration Characteristics and Effects of Stubble Height on Yield and Quality for Different Rice Varieties	Li Chen	2017	JLY 1198	Yunyuan Base of Hunan Agricultural University, China	Central China	28.2	2016	122.8	30cm	250	104.4	28.233	112.867	-7.54754	-4.63625		√		67.5	65.7	3.8	3.6		3.7	2.8				2
24	25	Regeneration Characteristics and Effects of Stubble Height on Yield and Quality for Different Rice Varieties	Li Chen	2017	WY 369	Yunyuan Base of Hunan Agricultural University, China	Central China	28.2	2016	122.8	30cm	250	104.4	28.233	112.867	-7.54754	-4.63625		√		69.4	68.1	5.1	4.9		3.1	6.5				2
24	25	Regeneration Characteristics and Effects of Stubble Height on Yield and Quality for Different Rice Varieties	Li Chen	2017	QY 1068	Yunyuan Base of Hunan Agricultural University, China	Central China	28.2	2016	122.8	30cm	250	104.4	28.233	112.867	-7.54754	-4.63625		√		67.5	66.7	5.9	5.5		3.4	6.3				3
25	26	Screening of High, Stable Yield and High Quality Varieties and Effects of Potassium on Rice Quality in Ratoon Rice	Wenjie He	2017	CLY4418	Jiupu Village, Qichun County, Huanggang City, Hubei Province, China	Central China	30.22	2015	138.2	more than to penultimate node 3cm~5cm	251	110	30.6	114.05	-6.20003	-5.38654	√		79.1	66	25.6	18.8	5.22	5.55	2.59					4
25	26	Screening of High, Stable Yield and High Quality Varieties and Effects of Potassium on Rice Quality in Ratoon Rice	Wenjie He	2017	FLYX1	Jiupu Village, Qichun County, Huanggang City, Hubei Province, China	Central China	30.22	2015	138.2	more than to penultimate node 3cm~5cm	251	110	30.6	114.05	-6.20003	-5.38654	√		79.9	66.4	61.1	29.26	4.35	6.12	2.62					2
25	26	Screening of High, Stable Yield and High Quality Varieties and Effects of Potassium on Rice Quality in Ratoon Rice	Wenjie He	2017	GLY476	Jiupu Village, Qichun County, Huanggang City, Hubei Province, China	Central China	30.22	2015	138.2	more than to penultimate node 3cm~5cm	251	110	30.6	114.05	-6.20003	-5.38654	√		79.5	66.1	37.6	17.21	4.72	5.85	2.59					4
25	26	Screening of High, Stable Yield and High Quality Varieties and Effects of Potassium on Rice Quality in Ratoon Rice	Wenjie He	2017	HHZ	Jiupu Village, Qichun County, Huanggang City, Hubei Province, China	Central China	30.22	2015	138.2	more than to penultimate node 3cm~5cm	251	110	30.6	114.05	-6.20003	-5.38654	√		80	69.6	63.9	7.26	1.29	6.03	2.96					1
25	26	Screening of High, Stable Yield and High Quality Varieties and Effects of Potassium on Rice Quality in Ratoon Rice	Wenjie He	2017	LLYHZ	Jiupu Village, Qichun County, Huanggang City, Hubei Province, China	Central China	30.22	2015	138.2	more than to penultimate node 3cm~5cm	251	110	30.6	114.05	-6.20003	-5.38654	√		79.3	67.5	41.1	48.88	12.28	5.78	2.62					4
25	26	Screening of High, Stable Yield and High Quality Varieties and Effects of Potassium on Rice Quality in Ratoon Rice	Wenjie He	2017	LY10	Jiupu Village, Qichun County, Huanggang City, Hubei Province, China	Central China	30.22	2015	138.2	more than to penultimate node 3cm~5cm	251	110	30.6	114.05	-6.20003	-5.38654	√		80	63.2	14.4	52.95	17.1	5.2	2.27					4
25	26	Screening of High, Stable Yield and High Quality Varieties and Effects of Potassium on Rice Quality in Ratoon Rice	Wenjie He	2017	LY6326	Jiupu Village, Qichun County, Huanggang City, Hubei Province, China	Central China	30.22	2015	138.2	more than to penultimate node 3cm~5cm	251	110	30.6	114.05	-6.20003	-5.38654	√		79.8	65.1	15.1	26.4	15.65	5.23	2.21					4
25	26	Screening of High, Stable Yield and High Quality Varieties and Effects of Potassium on Rice Quality in Ratoon Rice	Wenjie He	2017	SLY5814	Jiupu Village, Qichun County, Huanggang City, Hubei Province, China	Central China	30.22	2015	138.2	more than to penultimate node 3cm~5cm	251	110	30.6	114.05	-6.20003	-5.38654	√		79.9	68.3	45.9	20.78	6.51	5.89	2.79					4
25	26	Screening of High, Stable Yield and High Quality Varieties and Effects of Potassium on Rice Quality in Ratoon Rice	Wenjie He	2017	TLY616	Jiupu Village, Qichun County, Huanggang City, Hubei Province, China	Central China	30.22	2015	138.2	more than to penultimate node 3cm~5cm	251	110	30.6	114.05	-6.20003	-5.38654	√		79.5	67.8	55.6	31.38	7.1	5.02	2.55					3
25	26	Screening of High, Stable Yield and High Quality Varieties and Effects of Potassium on Rice Quality in Ratoon Rice	Wenjie He	2017	TYHZ	Jiupu Village, Qichun County, Huanggang City, Hubei Province, China	Central China	30.22	2015	138.2	more than to penultimate node 3cm~5cm	251	110	30.6	114.05	-6.20003	-5.38654	√		80.4	69.4	65	51.33	15.32	6.08	2.71					4
25	26	Screening of High, Stable Yield and High Quality Varieties and Effects of Potassium on Rice Quality in Ratoon Rice	Wenjie He	2017	WY308	Jiupu Village, Qichun County, Huanggang City, Hubei Province, China	Central China	30.22	2015	138.2	more than to penultimate node 3cm~5cm	251	110	30.6	114.05	-6.20003	-5.38654	√		80.6	67.7	57.4	63.11	20.42	5.53	2.38					4
25	26	Screening of High, Stable Yield and High Quality Varieties and Effects of Potassium on Rice Quality in Ratoon Rice	Wenjie He	2017	XLY223	Jiupu Village, Qichun County, Huanggang City, Hubei Province, China	Central China	30.22	2015	138.2	more than to penultimate node 3cm~5cm	251	110	30.6	114.05	-6.20003	-5.38654	√		80.3	68.5	50.1	18.69	5.02	5.95	2.57					3
25	26	Screening of High, Stable Yield and High Quality Varieties and Effects of Potassium on Rice Quality in Ratoon Rice	Wenjie He	2017	YLY2	Jiupu Village, Qichun County, Huanggang City, Hubei Province, China	Central China	30.22	2015	138.2	more than to penultimate node 3cm~5cm	251	110	30.6	114.05	-6.20003	-5.38654	√		80.3	67.9	33.6	45.74	12.9	5.68	2.53					4
25	26	Screening of High, Stable Yield and High Quality Varieties and Effects of Potassium on Rice Quality in Ratoon Rice	Wenjie He	2017	YY4949	Jiupu Village, Qichun County, Huanggang City, Hubei Province, China	Central China	30.22	2015	138.2	more than to penultimate node 3cm~5cm	251	110	30.6	114.05	-6.20003	-5.38654	√		80.8	70.5	66.1	22.83	5.02	5.09	2.01					3
25	26	Screening of High, Stable Yield and High Quality Varieties and Effects of Potassium on Rice Quality in Ratoon Rice	Wenjie He	2017	ZLY527	Jiupu Village, Qichun County, Huanggang City, Hubei Province, China	Central China	30.22	2015	138.2	more than to penultimate node 3cm~5cm	251	110	30.6	114.05	-6.20003	-5.38654	√		78.8	65.8	50.9	46.56	10.75	6.37	2.68					4
25	26	Screening of High, Stable Yield and High Quality Varieties and Effects of Potassium on Rice Quality in Ratoon Rice	Wenjie He	2017	CLY4418	Jiupu Village, Qichun County, Huanggang City, Hubei Province, China	Central China	30.22	2016	133.7	more than to penultimate node 3cm~5cm	251	110	30.6	114.05	-7.71557	-10.5132	√		77.5	65.2	46.5	70.1	17.07	6.01	2.79					4
25	26	Screening of High, Stable Yield and High Quality Varieties and Effects of Potassium on Rice Quality in Ratoon Rice	Wenjie He	2017	FLYX1	Jiupu Village, Qichun County, Huanggang City, Hubei Province, China	Central China	30.22	2016	133.7	more than to penultimate node 3cm~5cm	251	110	30.6	114.05	-7.71557	-10.5132	√		78.7	66.6	28.5	26.3	7.87	6.08	2.63					4
25	26	Screening of High, Stable Yield and High Quality Varieties and Effects of Potassium on Rice Quality in Ratoon Rice	Wenjie He	2017	GLY476	Jiupu Village, Qichun County, Huanggang City, Hubei Province, China	Central China	30.22	2016	133.7	more than to penultimate node 3cm~5cm	251	110	30.6	114.05	-7.71557	-10.5132	√		77.2	66.3	45.5	34.37	7.9	6.23	2.73					4
25	26	Screening of High, Stable Yield and High Quality Varieties and Effects of Potassium on Rice Quality in Ratoon Rice	Wenjie He	2017	HHZ	Jiupu Village, Qichun County, Huanggang City, Hubei Province, China	Central China	30.22	2016	133.7	more than to penultimate node 3cm~5cm	251	110	30.6	114.05	-7.71557	-10.5132	√		79.5	68.2	33	13.4	2.77	6.03	2.85					4
25	26	Screening of High, Stable Yield and High Quality Varieties and Effects of Potassium on Rice Quality in Ratoon Rice	Wenjie He	2017	LLYHZ	Jiupu Village, Qichun County, Huanggang City, Hubei Province, China	Central China	30.22	2016	133.7	more than to penultimate node 3cm~5cm	251	110	30.6	114.05	-7.71557	-10.5132	√		77.6	66.6	53.1	87.7	21.63	6.09	2.7					4
25	26	Screening of High, Stable Yield and High Quality Varieties and Effects of Potassium on Rice Quality in Ratoon Rice	Wenjie He	2017	LY10	Jiupu Village, Qichun County, Huanggang City, Hubei Province, China	Central China	30.22	2016	133.7	more than to penultimate node 3cm~5cm	251	110	30.6	114.05	-7.71557	-10.5132	√		78.7	64.8	34.4	94.5	30.7	6.3	2.77					4
25	26	Screening of High, Stable Yield and High Quality Varieties and Effects of Potassium on Rice Quality in Ratoon Rice	Wenjie He	2017	LY6326	Jiupu Village, Qichun County, Huanggang City, Hubei Province, China	Central China	30.22	2016	133.7	more than to penultimate node 3cm~5cm	251	110	30.6	114.05	-7.71557	-10.5132	√		78.9	66.9	25.5	23.93	6.6	6.02	2.58					4
25	26	Screening of High, Stable Yield and High Quality Varieties and Effects of Potassium on Rice Quality in Ratoon Rice	Wenjie He	2017	SLY5814	Jiupu Village, Qichun County, Huanggang City, Hubei Province, China	Central China	30.22	2016	133.7	more than to penultimate node 3cm~5cm	251	110	30.6	114.05	-7.71557	-10.5132	√		77.6	67	60.1	71.43	14.3	6.1	2.7					4
25	26	Screening of High, Stable Yield and High Quality Varieties and Effects of Potassium on Rice Quality in Ratoon Rice	Wenjie He	2017	TLY616	Jiupu Village, Qichun County, Huanggang City, Hubei Province, China	Central China	30.22	2016	133.7	more than to penultimate node 3cm~5cm	251	110	30.6	114.05	-7.71557	-10.5132	√		78.9	65.2	29	32.53	8.8	6.13	2.64					4
25	26	Screening of High, Stable Yield and High Quality Varieties and Effects of Potassium on Rice Quality in Ratoon Rice	Wenjie He	2017	TYHZ	Jiupu Village, Qichun County, Huanggang City, Hubei Province, China	Central China	30.22	2016	133.7	more than to penultimate node 3cm~5cm	251	110	30.6	114.05	-7.71557	-10.5132	√		79.4	68.7	34.5	85.33	26.8	6.14	2.75					4
25	26	Screening of High, Stable Yield and High Quality Varieties and Effects of Potassium on Rice Quality in Ratoon Rice	Wenjie He	2017	WY308	Jiupu Village, Qichun County, Huanggang City, Hubei Province, China	Central China	30.22	2016	133.7	more than to penultimate node 3cm~5cm	251	110	30.6	114.05	-7.71557	-10.5132	√		80.8	68	33.3	86.23	28.43	5.75	2.56					4
25	26	Screening of High, Stable Yield and High Quality Varieties and Effects of Potassium on Rice Quality in Ratoon Rice	Wenjie He	2017	XLY223	Jiupu Village, Qichun County, Huanggang City, Hubei Province, China	Central China	30.22	2016	133.7	more than to penultimate node 3cm~5cm	251	110	30.6	114.05	-7.71557	-10.5132	√		78.2	65	24.9	26.27	6.97	6.19	2.68					4
25	26	Screening of High, Stable Yield and High Quality Varieties and Effects of Potassium on Rice Quality in Ratoon Rice	Wenjie He	2017	YLY2	Jiupu Village, Qichun County, Huanggang City, Hubei Province, China	Central China	30.22	2016	133.7	more than to penultimate node 3cm~5cm	251	110	30.6	114.05	-7.71557	-10.5132	√		78.8	67.3	50.4	93.9	23.1	6.04	2.59					4
25	26	Screening of High, Stable Yield and High Quality Varieties and Effects of Potassium on Rice Quality in Ratoon Rice	Wenjie He	2017	YY4949	Jiupu Village, Qichun County, Huanggang City, Hubei Province, China	Central China	30.22	2016	133.7	more than to penultimate node 3cm~5cm	251	110	30.6	114.05	-7.71557	-10.5132	√		80	69.4	29.8	24.13	5.27	5.26	2.11					4
25	26	Screening of High, Stable Yield and High Quality Varieties and Effects of Potassium on Rice Quality in Ratoon Rice	Wenjie He	2017	ZLY527	Jiupu Village, Qichun County, Huanggang City, Hubei Province, China	Central China	30.22	2016	133.7	more than to penultimate node 3cm~5cm	251	110	30.6	114.05	-7.71557	-10.5132	√		77.3	64.1	33.9	87.37	22.5	6.41	2.7					4
25	26	Screening of High, Stable Yield and High Quality Varieties and Effects of Potassium on Rice Quality in Ratoon Rice	Wenjie He	2017	CLY4418	Jiupu Village, Qichun County, Huanggang City, Hubei Province, China	Central China	30.22	2015	138.2	more than to penultimate node 3cm~5cm	251	110	30.6	114.05	-6.20003	-5.38654		√	80.7	67.7	65.6	12.81	2.04	6.07	2.83					2
25	26	Screening of High, Stable Yield and High Quality Varieties and Effects of Potassium on Rice Quality in Ratoon Rice	Wenjie He	2017	FLYX1	Jiupu Village, Qichun County, Huanggang City, Hubei Province, China	Central China	30.22	2015	138.2	more than to penultimate node 3cm~5cm	251	110	30.6	114.05	-6.20003	-5.38654		√	81.4	69.6	65.8	14.35	2.45	6.39	2.78					2
25	26	Screening of High, Stable Yield and High Quality Varieties and Effects of Potassium on Rice Quality in Ratoon Rice	Wenjie He	2017	GLY476	Jiupu Village, Qichun County, Huanggang City, Hubei Province, China	Central China	30.22	2015	138.2	more than to penultimate node 3cm~5cm	251	110	30.6	114.05	-6.20003	-5.38654		√	79.8	67.7	64.6	12.59	3.2	6.25	2.73					2
25	26	Screening of High, Stable Yield and High Quality Varieties and Effects of Potassium on Rice Quality in Ratoon Rice	Wenjie He	2017	HHZ	Jiupu Village, Qichun County, Huanggang City, Hubei Province, China	Central China	30.22	2015	138.2	more than to penultimate node 3cm~5cm	251	110	30.6	114.05	-6.20003	-5.38654		√	79.7	68	66.6	1.6	0.22	6.26	3.14					1
25	26	Screening of High, Stable Yield and High Quality Varieties and Effects of Potassium on Rice Quality in Ratoon Rice	Wenjie He	2017	LLYHZ	Jiupu Village, Qichun County, Huanggang City, Hubei Province, China	Central China	30.22	2015	138.2	more than to penultimate node 3cm~5cm	251	110	30.6	114.05	-6.20003	-5.38654		√	80.4	68.2	65.9	9.79	2.52	6.3	2.83					2
25	26	Screening of High, Stable Yield and High Quality Varieties and Effects of Potassium on Rice Quality in Ratoon Rice	Wenjie He	2017	LY10	Jiupu Village, Qichun County, Huanggang City, Hubei Province, China	Central China	30.22	2015	138.2	more than to penultimate node 3cm~5cm	251	110	30.6	114.05	-6.20003	-5.38654		√	81.1	69.7	61.2	14.99	2.71	6.41	2.85					2
25	26	Screening of High, Stable Yield and High Quality Varieties and Effects of Potassium on Rice Quality in Ratoon Rice	Wenjie He	2017	LY6326	Jiupu Village, Qichun County, Huanggang City, Hubei Province, China	Central China	30.22	2015	138.2	more than to penultimate node 3cm~5cm	251	110	30.6	114.05	-6.20003	-5.38654		√	81.1	67.5	64.7	16.08	4.01	6.4	2.8					2
25	26	Screening of High, Stable Yield and High Quality Varieties and Effects of Potassium on Rice Quality in Ratoon Rice	Wenjie He	2017	SLY5814	Jiupu Village, Qichun County, Huanggang City, Hubei Province, China	Central China	30.22	2015	138.2	more than to penultimate node 3cm~5cm	251	110	30.6	114.05	-6.20003	-5.38654		√	80.2	67.4	64	15.96	2.63	6.09	2.81					2
25	26	Screening of High, Stable Yield and High Quality Varieties and Effects of Potassium on Rice Quality in Ratoon Rice	Wenjie He	2017	TLY616	Jiupu Village, Qichun County, Huanggang City, Hubei Province, China	Central China	30.22	2015	138.2	more than to penultimate node 3cm~5cm	251	110	30.6	114.05	-6.20003	-5.38654		√	81.6	67.4	63.1	11.5	1.77	6.63	2.87					1
25	26	Screening of High, Stable Yield and High Quality Varieties and Effects of Potassium on Rice Quality in Ratoon Rice	Wenjie He	2017	TYHZ	Jiupu Village, Qichun County, Huanggang City, Hubei Province, China	Central China	30.22	2015	138.2	more than to penultimate node 3cm~5cm	251	110	30.6	114.05	-6.20003	-5.38654		√	80.6	68.2	63.4	18.1	2.86	6.37	2.98					2
25	26	Screening of High, Stable Yield and High Quality Varieties and Effects of Potassium on Rice Quality in Ratoon Rice	Wenjie He	2017	WY308	Jiupu Village, Qichun County, Huanggang City, Hubei Province, China	Central China	30.22	2015	138.2	more than to penultimate node 3cm~5cm	251	110	30.6	114.05	-6.20003	-5.38654		√	81.6	69.8	67.6	11.45	1.78	5.95	2.66					1
25	26	Screening of High, Stable Yield and High Quality Varieties and Effects of Potassium on Rice Quality in Ratoon Rice	Wenjie He	2017	XLY223	Jiupu Village, Qichun County, Huanggang City, Hubei Province, China	Central China	30.22	2015	138.2	more than to penultimate node 3cm~5cm	251	110	30.6	114.05	-6.20003	-5.38654		√	81.7	71	67.6	20.44	3.42	6.46	2.82					2
25	26	Screening of High, Stable Yield and High Quality Varieties and Effects of Potassium on Rice Quality in Ratoon Rice	Wenjie He	2017	YLY2	Jiupu Village, Qichun County, Huanggang City, Hubei Province, China	Central China	30.22	2015	138.2	more than to penultimate node 3cm~5cm	251	110	30.6	114.05	-6.20003	-5.38654		√	81.2	67.6	63.1	32.69	4.35	6.24	2.78					2
25	26	Screening of High, Stable Yield and High Quality Varieties and Effects of Potassium on Rice Quality in Ratoon Rice	Wenjie He	2017	YY4949	Jiupu Village, Qichun County, Huanggang City, Hubei Province, China	Central China	30.22	2015	138.2	more than to penultimate node 3cm~5cm	251	110	30.6	114.05	-6.20003	-5.38654		√	82	70.8	69.5	10.61	2.15	5.34	2.14					2
25	26	Screening of High, Stable Yield and High Quality Varieties and Effects of Potassium on Rice Quality in Ratoon Rice	Wenjie He	2017	ZLY527	Jiupu Village, Qichun County, Huanggang City, Hubei Province, China	Central China	30.22	2015	138.2	more than to penultimate node 3cm~5cm	251	110	30.6	114.05	-6.20003	-5.38654		√	80.3	67.4	53.1	19.56	3.15	6.57	2.9					2
25	26	Screening of High, Stable Yield and High Quality Varieties and Effects of Potassium on Rice Quality in Ratoon Rice	Wenjie He	2017	CLY4418	Jiupu Village, Qichun County, Huanggang City, Hubei Province, China	Central China	30.22	2016	133.7	more than to penultimate node 3cm~5cm	251	110	30.6	114.05	-7.71557	-10.5132		√	79.1	68.4	65.7	3.23	0.63	6.46	2.95					1
25	26	Screening of High, Stable Yield and High Quality Varieties and Effects of Potassium on Rice Quality in Ratoon Rice	Wenjie He	2017	FLYX1	Jiupu Village, Qichun County, Huanggang City, Hubei Province, China	Central China	30.22	2016	133.7	more than to penultimate node 3cm~5cm	251	110	30.6	114.05	-7.71557	-10.5132		√	78.4	67.3	62.2	2.2	0.37	6.43	2.88					1
25	26	Screening of High, Stable Yield and High Quality Varieties and Effects of Potassium on Rice Quality in Ratoon Rice	Wenjie He	2017	GLY476	Jiupu Village, Qichun County, Huanggang City, Hubei Province, China	Central China	30.22	2016	133.7	more than to penultimate node 3cm~5cm	251	110	30.6	114.05	-7.71557	-10.5132		√	78.2	66.9	60.6	5.1	0.7	6.41	2.77					1
25	26	Screening of High, Stable Yield and High Quality Varieties and Effects of Potassium on Rice Quality in Ratoon Rice	Wenjie He	2017	HHZ	Jiupu Village, Qichun County, Huanggang City, Hubei Province, China	Central China	30.22	2016	133.7	more than to penultimate node 3cm~5cm	251	110	30.6	114.05	-7.71557	-10.5132		√	78.6	66.2	60.6	0.6	0.13	6.19	3.3					1
25	26	Screening of High, Stable Yield and High Quality Varieties and Effects of Potassium on Rice Quality in Ratoon Rice	Wenjie He	2017	LLYHZ	Jiupu Village, Qichun County, Huanggang City, Hubei Province, China	Central China	30.22	2016	133.7	more than to penultimate node 3cm~5cm	251	110	30.6	114.05	-7.71557	-10.5132		√	79.1	68.7	65.5	5.43	0.97	6.43	2.91					1
25	26	Screening of High, Stable Yield and High Quality Varieties and Effects of Potassium on Rice Quality in Ratoon Rice	Wenjie He	2017	LY10	Jiupu Village, Qichun County, Huanggang City, Hubei Province, China	Central China	30.22	2016	133.7	more than to penultimate node 3cm~5cm	251	110	30.6	114.05	-7.71557	-10.5132		√	78.2	66.3	54.5	5.03	0.9	6.47	2.94					2
25	26	Screening of High, Stable Yield and High Quality Varieties and Effects of Potassium on Rice Quality in Ratoon Rice	Wenjie He	2017	LY6326	Jiupu Village, Qichun County, Huanggang City, Hubei Province, China	Central China	30.22	2016	133.7	more than to penultimate node 3cm~5cm	251	110	30.6	114.05	-7.71557	-10.5132		√	79.5	67.7	62.8	1.97	0.3	6.14	2.61					1
25	26	Screening of High, Stable Yield and High Quality Varieties and Effects of Potassium on Rice Quality in Ratoon Rice	Wenjie He	2017	SLY5814	Jiupu Village, Qichun County, Huanggang City, Hubei Province, China	Central China	30.22	2016	133.7	more than to penultimate node 3cm~5cm	251	110	30.6	114.05	-7.71557	-10.5132		√	80	68.7	63	8.2	1.53	6.2	2.85					1
25	26	Screening of High, Stable Yield and High Quality Varieties and Effects of Potassium on Rice Quality in Ratoon Rice	Wenjie He	2017	TLY616	Jiupu Village, Qichun County, Huanggang City, Hubei Province, China	Central China	30.22	2016	133.7	more than to penultimate node 3cm~5cm	251	110	30.6	114.05	-7.71557	-10.5132		√	78.4	66.1	61.1	3.23	0.43	6.46	2.83					1
25	26	Screening of High, Stable Yield and High Quality Varieties and Effects of Potassium on Rice Quality in Ratoon Rice	Wenjie He	2017	TYHZ	Jiupu Village, Qichun County, Huanggang City, Hubei Province, China	Central China	30.22	2016	133.7	more than to penultimate node 3cm~5cm	251	110	30.6	114.05	-7.71557	-10.5132		√	78.6	68	63.2	1.83	0.33	6.48	3.07					1
25	26	Screening of High, Stable Yield and High Quality Varieties and Effects of Potassium on Rice Quality in Ratoon Rice	Wenjie He	2017	WY308	Jiupu Village, Qichun County, Huanggang City, Hubei Province, China	Central China	30.22	2016	133.7	more than to penultimate node 3cm~5cm	251	110	30.6	114.05	-7.71557	-10.5132		√	79.5	70.1	66.8	3.2	0.53	6.1	2.74					1
25	26	Screening of High, Stable Yield and High Quality Varieties and Effects of Potassium on Rice Quality in Ratoon Rice	Wenjie He	2017	XLY223	Jiupu Village, Qichun County, Huanggang City, Hubei Province, China	Central China	30.22	2016	133.7	more than to penultimate node 3cm~5cm	251	110	30.6	114.05	-7.71557	-10.5132		√	79.1	66.2	59.3	1.73	0.27	6.39	2.85					1
25	26	Screening of High, Stable Yield and High Quality Varieties and Effects of Potassium on Rice Quality in Ratoon Rice	Wenjie He	2017	YLY2	Jiupu Village, Qichun County, Huanggang City, Hubei Province, China	Central China	30.22	2016	133.7	more than to penultimate node 3cm~5cm	251	110	30.6	114.05	-7.71557	-10.5132		√	80.1	68.4	63.1	13.13	2.2	6.46	2.84					2
25	26	Screening of High, Stable Yield and High Quality Varieties and Effects of Potassium on Rice Quality in Ratoon Rice	Wenjie He	2017	YY4949	Jiupu Village, Qichun County, Huanggang City, Hubei Province, China	Central China	30.22	2016	133.7	more than to penultimate node 3cm~5cm	251	110	30.6	114.05	-7.71557	-10.5132		√	81.3	72.1	69.9	7.07	1.53	5.78	2.4					1
25	26	Screening of High, Stable Yield and High Quality Varieties and Effects of Potassium on Rice Quality in Ratoon Rice	Wenjie He	2017	ZLY527	Jiupu Village, Qichun County, Huanggang City, Hubei Province, China	Central China	30.22	2016	133.7	more than to penultimate node 3cm~5cm	251	110	30.6	114.05	-7.71557	-10.5132		√	78.1	67.7	64.5	4.03	0.5	6.76	3.03					1
26	27	Effect of Different Planting Methods on Yield and Quality of Ratooning Rice	Jian Yang	2017	NX 32	Bijia Mountain Township, Hunan Province, China	Central China	28.57	2015	124.8	40cm	303	102.08	28.233	112.867	-4.9069	1.09307	√		78.5	61.8	51.5	13	1.9	8.3	4.4		81	11.9	10	4
26	27	Effect of Different Planting Methods on Yield and Quality of Ratooning Rice	Jian Yang	2017	NX 32	Bijia Mountain Township, Hunan Province, China	Central China	28.57	2015	124.8	40cm	303	102.08	28.233	112.867	-4.9069	1.09307	√		77.5	63.7	48.9	11	1.1	8.3	4.4		85	11.6	9.4	4
26	27	Effect of Different Planting Methods on Yield and Quality of Ratooning Rice	Jian Yang	2017	NX 32	Bijia Mountain Township, Hunan Province, China	Central China	28.57	2015	124.8	40cm	303	102.08	28.233	112.867	-4.9069	1.09307	√		77.3	65.4	46.2	20	2.2	8.3	4.4		77	11	9.1	4
26	27	Effect of Different Planting Methods on Yield and Quality of Ratooning Rice	Jian Yang	2017	NX 32	Bijia Mountain Township, Hunan Province, China	Central China	28.57	2015	124.8	40cm	303	102.08	28.233	112.867	-4.9069	1.09307		√	77.3	59.1	41	5.5	0.5	8.3	4.4		113	14.4	10.1	4
26	27	Effect of Different Planting Methods on Yield and Quality of Ratooning Rice	Jian Yang	2017	NX 32	Bijia Mountain Township, Hunan Province, China	Central China	28.57	2015	124.8	40cm	303	102.08	28.233	112.867	-4.9069	1.09307		√	77.3	62.5	42.3	8	0.8	8.3	4.6		113	14	10	4
26	27	Effect of Different Planting Methods on Yield and Quality of Ratooning Rice	Jian Yang	2017	NX 32	Bijia Mountain Township, Hunan Province, China	Central China	28.57	2015	124.8	40cm	303	102.08	28.233	112.867	-4.9069	1.09307		√	77.6	63	43.9	9.3	0.9	8.3	4.6		110	14.6	9.1	4
27	28	A Preliminary Study on Varietal Selection for Ratooning Rice	Xingquan Ming	2018	LY 389	Yunyuan Base of Hunan Agricultural University, China	Central China	28.18	2016	122.8	40cm	187	162.4	28.233	112.867	-7.54754	-4.63625	√		80.1	73.2	58.3	26	4.9		3		64	19.5	80.1	2
27	28	A Preliminary Study on Varietal Selection for Ratooning Rice	Xingquan Ming	2018	CLY 343	Yunyuan Base of Hunan Agricultural University, China	Central China	28.18	2016	122.8	40cm	187	162.4	28.233	112.867	-7.54754	-4.63625	√		80.2	73.1	55.6	36	7.6		3.1		58	21.2	80.2	3
27	28	A Preliminary Study on Varietal Selection for Ratooning Rice	Xingquan Ming	2018	TYHZ	Yunyuan Base of Hunan Agricultural University, China	Central China	28.18	2016	122.8	40cm	187	162.4	28.233	112.867	-7.54754	-4.63625	√		82.6	73.6	61.1	20	3.7		3.3		51	21.7	82.6	2
27	28	A Preliminary Study on Varietal Selection for Ratooning Rice	Xingquan Ming	2018	CLY 396	Yunyuan Base of Hunan Agricultural University, China	Central China	28.18	2016	122.8	40cm	187	162.4	28.233	112.867	-7.54754	-4.63625	√		80.4	72.4	54.2	41	9		3.2		82	13.2	80.4	4
27	28	A Preliminary Study on Varietal Selection for Ratooning Rice	Xingquan Ming	2018	LY 66	Yunyuan Base of Hunan Agricultural University, China	Central China	28.18	2016	122.8	40cm	187	162.4	28.233	112.867	-7.54754	-4.63625	√		82.2	73.2	60	33	7.7		3.3		71	14.8	82.2	3
27	28	A Preliminary Study on Varietal Selection for Ratooning Rice	Xingquan Ming	2018	LY 389	Yunyuan Base of Hunan Agricultural University, China	Central China	28.18	2016	122.8	40cm	187	162.4	28.233	112.867	-7.54754	-4.63625		√	80.5	71.1	60.3	19	2		3		69	18	80.5	1
27	28	A Preliminary Study on Varietal Selection for Ratooning Rice	Xingquan Ming	2018	CLY 343	Yunyuan Base of Hunan Agricultural University, China	Central China	28.18	2016	122.8	40cm	187	162.4	28.233	112.867	-7.54754	-4.63625		√	81.1	72.1	58.1	16	1.6		3.1		63	20.3	81.1	1
27	28	A Preliminary Study on Varietal Selection for Ratooning Rice	Xingquan Ming	2018	TYHZ	Yunyuan Base of Hunan Agricultural University, China	Central China	28.18	2016	122.8	40cm	187	162.4	28.233	112.867	-7.54754	-4.63625		√	81.2	72.6	61	6	1.7		3.3		56	20.7	81.2	1
27	28	A Preliminary Study on Varietal Selection for Ratooning Rice	Xingquan Ming	2018	CLY 396	Yunyuan Base of Hunan Agricultural University, China	Central China	28.18	2016	122.8	40cm	187	162.4	28.233	112.867	-7.54754	-4.63625		√	81.4	71.4	58.3	16	4.9		3.2		81	15.2	81.4	2
27	28	A Preliminary Study on Varietal Selection for Ratooning Rice	Xingquan Ming	2018	LY 66	Yunyuan Base of Hunan Agricultural University, China	Central China	28.18	2016	122.8	40cm	187	162.4	28.233	112.867	-7.54754	-4.63625		√	82.5	71.2	61.3	13	3.7		3.3		74	15.8	82.5	2
28	29	Grain Quality and Yield of Rice in the Main and Ratoon Harvests in the Southern U.S.	Haiya Cai	2019	ANTONIO	Eagle Lake, Texas, USA	Southern United States	29.62	2016	193.7	approximately 38 and 25 cm	160	185.6	29.6212	-96.366	-3.0456	-2.43667	√			75.06	67.67		11.37	6.37	3.46196					4
28	29	Grain Quality and Yield of Rice in the Main and Ratoon Harvests in the Southern U.S.	Haiya Cai	2019	RU0803147	Eagle Lake, Texas, USA	Southern United States	29.62	2016	193.7	approximately 38 and 25 cm	160	185.6	29.6212	-96.366	-3.0456	-2.43667	√			73.95	66.08		14.7	6.49	3.38021					4
28	29	Grain Quality and Yield of Rice in the Main and Ratoon Harvests in the Southern U.S.	Haiya Cai	2019	RU0803153	Eagle Lake, Texas, USA	Southern United States	29.62	2016	193.7	approximately 38 and 25 cm	160	185.6	29.6212	-96.366	-3.0456	-2.43667	√			73.89	66.31		12.06	6.49	3.36269					4
28	29	Grain Quality and Yield of Rice in the Main and Ratoon Harvests in the Southern U.S.	Haiya Cai	2019	RU1303138	Eagle Lake, Texas, USA	Southern United States	29.62	2016	193.7	approximately 38 and 25 cm	160	185.6	29.6212	-96.366	-3.0456	-2.43667	√			73.03	61.05		6.96	6.34	3.31937					4
28	29	Grain Quality and Yield of Rice in the Main and Ratoon Harvests in the Southern U.S.	Haiya Cai	2019	RU1303153	Eagle Lake, Texas, USA	Southern United States	29.62	2016	193.7	approximately 38 and 25 cm	160	185.6	29.6212	-96.366	-3.0456	-2.43667	√			72.89	61.1		7.79	6.24	3.28421					4
28	29	Grain Quality and Yield of Rice in the Main and Ratoon Harvests in the Southern U.S.	Haiya Cai	2019	RU1303181	Eagle Lake, Texas, USA	Southern United States	29.62	2016	193.7	approximately 38 and 25 cm	160	185.6	29.6212	-96.366	-3.0456	-2.43667	√			73.81	68.15		5.07	6.7	3.52632					3
28	29	Grain Quality and Yield of Rice in the Main and Ratoon Harvests in the Southern U.S.	Haiya Cai	2019	RU1403138	Eagle Lake, Texas, USA	Southern United States	29.62	2016	193.7	approximately 38 and 25 cm	160	185.6	29.6212	-96.366	-3.0456	-2.43667	√			75.18	70.2		4.23	6.51	3.19118					3
28	29	Grain Quality and Yield of Rice in the Main and Ratoon Harvests in the Southern U.S.	Haiya Cai	2019	RU1403141	Eagle Lake, Texas, USA	Southern United States	29.62	2016	193.7	approximately 38 and 25 cm	160	185.6	29.6212	-96.366	-3.0456	-2.43667	√			75.08	69.08		3.81	6.43	3.47568					2
28	29	Grain Quality and Yield of Rice in the Main and Ratoon Harvests in the Southern U.S.	Haiya Cai	2019	RU1503147	Eagle Lake, Texas, USA	Southern United States	29.62	2016	193.7	approximately 38 and 25 cm	160	185.6	29.6212	-96.366	-3.0456	-2.43667	√			74.39	64.63		5.64	6.63	3.4712					3
28	29	Grain Quality and Yield of Rice in the Main and Ratoon Harvests in the Southern U.S.	Haiya Cai	2019	RU1503169	Eagle Lake, Texas, USA	Southern United States	29.62	2016	193.7	approximately 38 and 25 cm	160	185.6	29.6212	-96.366	-3.0456	-2.43667	√			74.79	65.88		14.21	6.44	3.40741					4
28	29	Grain Quality and Yield of Rice in the Main and Ratoon Harvests in the Southern U.S.	Haiya Cai	2019	RU1503175	Eagle Lake, Texas, USA	Southern United States	29.62	2016	193.7	approximately 38 and 25 cm	160	185.6	29.6212	-96.366	-3.0456	-2.43667	√			74.98	65.5		15.01	6.44	3.40741					4
28	29	Grain Quality and Yield of Rice in the Main and Ratoon Harvests in the Southern U.S.	Haiya Cai	2019	RU1603086	Eagle Lake, Texas, USA	Southern United States	29.62	2016	193.7	approximately 38 and 25 cm	160	185.6	29.6212	-96.366	-3.0456	-2.43667	√			74.01	67.79		4.11	6.5	3.55191					3
28	29	Grain Quality and Yield of Rice in the Main and Ratoon Harvests in the Southern U.S.	Haiya Cai	2019	RU1603089	Eagle Lake, Texas, USA	Southern United States	29.62	2016	193.7	approximately 38 and 25 cm	160	185.6	29.6212	-96.366	-3.0456	-2.43667	√			74.31	61.66		10.29	6.56	3.50802					4
28	29	Grain Quality and Yield of Rice in the Main and Ratoon Harvests in the Southern U.S.	Haiya Cai	2019	RU1603113	Eagle Lake, Texas, USA	Southern United States	29.62	2016	193.7	approximately 38 and 25 cm	160	185.6	29.6212	-96.366	-3.0456	-2.43667	√			74.31	68.21		3.48	6.59	3.45026					2
28	29	Grain Quality and Yield of Rice in the Main and Ratoon Harvests in the Southern U.S.	Haiya Cai	2019	RU1603116	Eagle Lake, Texas, USA	Southern United States	29.62	2016	193.7	approximately 38 and 25 cm	160	185.6	29.6212	-96.366	-3.0456	-2.43667	√			73.06	62.9		2.76	6.86	3.85393					2
28	29	Grain Quality and Yield of Rice in the Main and Ratoon Harvests in the Southern U.S.	Haiya Cai	2019	RU1603138	Eagle Lake, Texas, USA	Southern United States	29.62	2016	193.7	approximately 38 and 25 cm	160	185.6	29.6212	-96.366	-3.0456	-2.43667	√			74.5	65.13		9.18	6.61	3.49735					4
28	29	Grain Quality and Yield of Rice in the Main and Ratoon Harvests in the Southern U.S.	Haiya Cai	2019	RU1603166	Eagle Lake, Texas, USA	Southern United States	29.62	2016	193.7	approximately 38 and 25 cm	160	185.6	29.6212	-96.366	-3.0456	-2.43667	√			74.75	67.9		3.68	6.39	3.65143					2
28	29	Grain Quality and Yield of Rice in the Main and Ratoon Harvests in the Southern U.S.	Haiya Cai	2019	RU1603178	Eagle Lake, Texas, USA	Southern United States	29.62	2016	193.7	approximately 38 and 25 cm	160	185.6	29.6212	-96.366	-3.0456	-2.43667	√			72.71	66.37		5	6.34	3.4086					3
28	29	Grain Quality and Yield of Rice in the Main and Ratoon Harvests in the Southern U.S.	Haiya Cai	2019	RU1603187	Eagle Lake, Texas, USA	Southern United States	29.62	2016	193.7	approximately 38 and 25 cm	160	185.6	29.6212	-96.366	-3.0456	-2.43667	√			75.84	68.99		4.33	6.41	3.68391					3
28	29	Grain Quality and Yield of Rice in the Main and Ratoon Harvests in the Southern U.S.	Haiya Cai	2019	PRESIDIO	Eagle Lake, Texas, USA	Southern United States	29.62	2016	193.7	approximately 38 and 25 cm	160	185.6	29.6212	-96.366	-3.0456	-2.43667	√			73.09	60.11		2.5	6.27	3.50279					3
28	29	Grain Quality and Yield of Rice in the Main and Ratoon Harvests in the Southern U.S.	Haiya Cai	2019	ANTONIO	Eagle Lake, Texas, USA	Southern United States	29.62	2017	199.3	approximately 38 and 25 cm	160	185.6	29.6212	-96.366	-5.28577	0.425822	√			72.46	63.52		9.48	6.42	3.39683					4
28	29	Grain Quality and Yield of Rice in the Main and Ratoon Harvests in the Southern U.S.	Haiya Cai	2019	RU0803147	Eagle Lake, Texas, USA	Southern United States	29.62	2017	199.3	approximately 38 and 25 cm	160	185.6	29.6212	-96.366	-5.28577	0.425822	√			73.92	65.06		8.86	6.39	3.22727					4
28	29	Grain Quality and Yield of Rice in the Main and Ratoon Harvests in the Southern U.S.	Haiya Cai	2019	RU0803153	Eagle Lake, Texas, USA	Southern United States	29.62	2017	199.3	approximately 38 and 25 cm	160	185.6	29.6212	-96.366	-5.28577	0.425822	√			73.61	65.1		8.29	6.39	3.21106					4
28	29	Grain Quality and Yield of Rice in the Main and Ratoon Harvests in the Southern U.S.	Haiya Cai	2019	RU1303138	Eagle Lake, Texas, USA	Southern United States	29.62	2017	199.3	approximately 38 and 25 cm	160	185.6	29.6212	-96.366	-5.28577	0.425822	√			70.79	62.03		6.43	6.47	3.28426					4
28	29	Grain Quality and Yield of Rice in the Main and Ratoon Harvests in the Southern U.S.	Haiya Cai	2019	RU1303153	Eagle Lake, Texas, USA	Southern United States	29.62	2017	199.3	approximately 38 and 25 cm	160	185.6	29.6212	-96.366	-5.28577	0.425822	√			70.39	59.54		7.87	6.37	3.2335					4
28	29	Grain Quality and Yield of Rice in the Main and Ratoon Harvests in the Southern U.S.	Haiya Cai	2019	RU1303181	Eagle Lake, Texas, USA	Southern United States	29.62	2017	199.3	approximately 38 and 25 cm	160	185.6	29.6212	-96.366	-5.28577	0.425822	√			72.08	64.27		3.52	6.59	3.37949					2
28	29	Grain Quality and Yield of Rice in the Main and Ratoon Harvests in the Southern U.S.	Haiya Cai	2019	RU1403138	Eagle Lake, Texas, USA	Southern United States	29.62	2017	199.3	approximately 38 and 25 cm	160	185.6	29.6212	-96.366	-5.28577	0.425822	√			71.91	60.58		7.27	6.28	2.99048					4
28	29	Grain Quality and Yield of Rice in the Main and Ratoon Harvests in the Southern U.S.	Haiya Cai	2019	RU1403141	Eagle Lake, Texas, USA	Southern United States	29.62	2017	199.3	approximately 38 and 25 cm	160	185.6	29.6212	-96.366	-5.28577	0.425822	√			73.75	69.08		2.7	6.13	3.24339					2
28	29	Grain Quality and Yield of Rice in the Main and Ratoon Harvests in the Southern U.S.	Haiya Cai	2019	RU1503147	Eagle Lake, Texas, USA	Southern United States	29.62	2017	199.3	approximately 38 and 25 cm	160	185.6	29.6212	-96.366	-5.28577	0.425822	√			73.37	59.29		5.12	6.54	3.37113					3
28	29	Grain Quality and Yield of Rice in the Main and Ratoon Harvests in the Southern U.S.	Haiya Cai	2019	RU1503169	Eagle Lake, Texas, USA	Southern United States	29.62	2017	199.3	approximately 38 and 25 cm	160	185.6	29.6212	-96.366	-5.28577	0.425822	√			70.75	60.72		7.77	6.35	3.25641					4
28	29	Grain Quality and Yield of Rice in the Main and Ratoon Harvests in the Southern U.S.	Haiya Cai	2019	RU1503175	Eagle Lake, Texas, USA	Southern United States	29.62	2017	199.3	approximately 38 and 25 cm	160	185.6	29.6212	-96.366	-5.28577	0.425822	√			74.12	65.32		10.96	6.33	3.22959					4
28	29	Grain Quality and Yield of Rice in the Main and Ratoon Harvests in the Southern U.S.	Haiya Cai	2019	RU1603086	Eagle Lake, Texas, USA	Southern United States	29.62	2017	199.3	approximately 38 and 25 cm	160	185.6	29.6212	-96.366	-5.28577	0.425822	√			71.81	63.77		2.87	6.27	3.37097					2
28	29	Grain Quality and Yield of Rice in the Main and Ratoon Harvests in the Southern U.S.	Haiya Cai	2019	RU1603089	Eagle Lake, Texas, USA	Southern United States	29.62	2017	199.3	approximately 38 and 25 cm	160	185.6	29.6212	-96.366	-5.28577	0.425822	√			72.96	63.68		5.79	6.64	3.40513					3
28	29	Grain Quality and Yield of Rice in the Main and Ratoon Harvests in the Southern U.S.	Haiya Cai	2019	RU1603113	Eagle Lake, Texas, USA	Southern United States	29.62	2017	199.3	approximately 38 and 25 cm	160	185.6	29.6212	-96.366	-5.28577	0.425822	√			70.47	59.48		3.4	6.36	3.22843					3
28	29	Grain Quality and Yield of Rice in the Main and Ratoon Harvests in the Southern U.S.	Haiya Cai	2019	RU1603116	Eagle Lake, Texas, USA	Southern United States	29.62	2017	199.3	approximately 38 and 25 cm	160	185.6	29.6212	-96.366	-5.28577	0.425822	√			70.19	59.76		1.9	6.94	3.9209					3
28	29	Grain Quality and Yield of Rice in the Main and Ratoon Harvests in the Southern U.S.	Haiya Cai	2019	RU1603138	Eagle Lake, Texas, USA	Southern United States	29.62	2017	199.3	approximately 38 and 25 cm	160	185.6	29.6212	-96.366	-5.28577	0.425822	√			73.18	67.02		4.81	6.46	3.3822					3
28	29	Grain Quality and Yield of Rice in the Main and Ratoon Harvests in the Southern U.S.	Haiya Cai	2019	RU1603166	Eagle Lake, Texas, USA	Southern United States	29.62	2017	199.3	approximately 38 and 25 cm	160	185.6	29.6212	-96.366	-5.28577	0.425822	√			73.11	62.01		3.34	6.34	3.64368					2
28	29	Grain Quality and Yield of Rice in the Main and Ratoon Harvests in the Southern U.S.	Haiya Cai	2019	RU1603178	Eagle Lake, Texas, USA	Southern United States	29.62	2017	199.3	approximately 38 and 25 cm	160	185.6	29.6212	-96.366	-5.28577	0.425822	√			69.45	57.54		3.84	6.16	3.24211					3
28	29	Grain Quality and Yield of Rice in the Main and Ratoon Harvests in the Southern U.S.	Haiya Cai	2019	RU1603187	Eagle Lake, Texas, USA	Southern United States	29.62	2017	199.3	approximately 38 and 25 cm	160	185.6	29.6212	-96.366	-5.28577	0.425822	√			72.16	61.21		3.95	6.28	3.58857					2
28	29	Grain Quality and Yield of Rice in the Main and Ratoon Harvests in the Southern U.S.	Haiya Cai	2019	PRESIDIO	Eagle Lake, Texas, USA	Southern United States	29.62	2017	199.3	approximately 38 and 25 cm	160	185.6	29.6212	-96.366	-5.28577	0.425822	√			73.01	63.24		2.92	6.32	3.37968					2
28	29	Grain Quality and Yield of Rice in the Main and Ratoon Harvests in the Southern U.S.	Haiya Cai	2019	ANTONIO	Eagle Lake, Texas, USA	Southern United States	29.62	2016	193.7	approximately 38 and 25 cm	160	185.6	29.6212	-96.366	-3.0456	-2.43667		√		73.29	65.75		3.17	6.47	3.33505					2
28	29	Grain Quality and Yield of Rice in the Main and Ratoon Harvests in the Southern U.S.	Haiya Cai	2019	RU0803147	Eagle Lake, Texas, USA	Southern United States	29.62	2016	193.7	approximately 38 and 25 cm	160	185.6	29.6212	-96.366	-3.0456	-2.43667		√		72.05	64.04		1.11	6.45	3.4492					2
28	29	Grain Quality and Yield of Rice in the Main and Ratoon Harvests in the Southern U.S.	Haiya Cai	2019	RU0803153	Eagle Lake, Texas, USA	Southern United States	29.62	2016	193.7	approximately 38 and 25 cm	160	185.6	29.6212	-96.366	-3.0456	-2.43667		√		72.3	65.71		1.43	6.43	3.34896					2
28	29	Grain Quality and Yield of Rice in the Main and Ratoon Harvests in the Southern U.S.	Haiya Cai	2019	RU1303138	Eagle Lake, Texas, USA	Southern United States	29.62	2016	193.7	approximately 38 and 25 cm	160	185.6	29.6212	-96.366	-3.0456	-2.43667		√		71.58	65.12		1.77	6.42	3.39683					2
28	29	Grain Quality and Yield of Rice in the Main and Ratoon Harvests in the Southern U.S.	Haiya Cai	2019	RU1303153	Eagle Lake, Texas, USA	Southern United States	29.62	2016	193.7	approximately 38 and 25 cm	160	185.6	29.6212	-96.366	-3.0456	-2.43667		√		71.74	65.95		1.92	6.4	3.35079					2
28	29	Grain Quality and Yield of Rice in the Main and Ratoon Harvests in the Southern U.S.	Haiya Cai	2019	RU1303181	Eagle Lake, Texas, USA	Southern United States	29.62	2016	193.7	approximately 38 and 25 cm	160	185.6	29.6212	-96.366	-3.0456	-2.43667		√		73.17	67.14		1.78	6.59	3.50532					1
28	29	Grain Quality and Yield of Rice in the Main and Ratoon Harvests in the Southern U.S.	Haiya Cai	2019	RU1403138	Eagle Lake, Texas, USA	Southern United States	29.62	2016	193.7	approximately 38 and 25 cm	160	185.6	29.6212	-96.366	-3.0456	-2.43667		√		73.5	67.86		1.58	6.45	3.30769					1
28	29	Grain Quality and Yield of Rice in the Main and Ratoon Harvests in the Southern U.S.	Haiya Cai	2019	RU1403141	Eagle Lake, Texas, USA	Southern United States	29.62	2016	193.7	approximately 38 and 25 cm	160	185.6	29.6212	-96.366	-3.0456	-2.43667		√		73.36	67.82		0.81	6.58	3.53763					1
28	29	Grain Quality and Yield of Rice in the Main and Ratoon Harvests in the Southern U.S.	Haiya Cai	2019	RU1503147	Eagle Lake, Texas, USA	Southern United States	29.62	2016	193.7	approximately 38 and 25 cm	160	185.6	29.6212	-96.366	-3.0456	-2.43667		√		73.31	66.31		0.66	6.67	3.45596					2
28	29	Grain Quality and Yield of Rice in the Main and Ratoon Harvests in the Southern U.S.	Haiya Cai	2019	RU1503169	Eagle Lake, Texas, USA	Southern United States	29.62	2016	193.7	approximately 38 and 25 cm	160	185.6	29.6212	-96.366	-3.0456	-2.43667		√		72.54	66.93		1.9	6.51	3.46277					2
28	29	Grain Quality and Yield of Rice in the Main and Ratoon Harvests in the Southern U.S.	Haiya Cai	2019	RU1503175	Eagle Lake, Texas, USA	Southern United States	29.62	2016	193.7	approximately 38 and 25 cm	160	185.6	29.6212	-96.366	-3.0456	-2.43667		√		72.16	64.81		0.91	6.48	3.42857					2
28	29	Grain Quality and Yield of Rice in the Main and Ratoon Harvests in the Southern U.S.	Haiya Cai	2019	RU1603086	Eagle Lake, Texas, USA	Southern United States	29.62	2016	193.7	approximately 38 and 25 cm	160	185.6	29.6212	-96.366	-3.0456	-2.43667		√		73.17	67.67		2.2	6.55	3.52151					2
28	29	Grain Quality and Yield of Rice in the Main and Ratoon Harvests in the Southern U.S.	Haiya Cai	2019	RU1603089	Eagle Lake, Texas, USA	Southern United States	29.62	2016	193.7	approximately 38 and 25 cm	160	185.6	29.6212	-96.366	-3.0456	-2.43667		√		73.99	68.63		1.51	6.59	3.52406					1
28	29	Grain Quality and Yield of Rice in the Main and Ratoon Harvests in the Southern U.S.	Haiya Cai	2019	RU1603113	Eagle Lake, Texas, USA	Southern United States	29.62	2016	193.7	approximately 38 and 25 cm	160	185.6	29.6212	-96.366	-3.0456	-2.43667		√		73.42	68.45		1.51	6.44	3.40741					1
28	29	Grain Quality and Yield of Rice in the Main and Ratoon Harvests in the Southern U.S.	Haiya Cai	2019	RU1603116	Eagle Lake, Texas, USA	Southern United States	29.62	2016	193.7	approximately 38 and 25 cm	160	185.6	29.6212	-96.366	-3.0456	-2.43667		√		72.93	67.31		1.24	6.9	3.83333					1
28	29	Grain Quality and Yield of Rice in the Main and Ratoon Harvests in the Southern U.S.	Haiya Cai	2019	RU1603138	Eagle Lake, Texas, USA	Southern United States	29.62	2016	193.7	approximately 38 and 25 cm	160	185.6	29.6212	-96.366	-3.0456	-2.43667		√		72.44	65.89		1.15	6.77	3.63978					2
28	29	Grain Quality and Yield of Rice in the Main and Ratoon Harvests in the Southern U.S.	Haiya Cai	2019	RU1603166	Eagle Lake, Texas, USA	Southern United States	29.62	2016	193.7	approximately 38 and 25 cm	160	185.6	29.6212	-96.366	-3.0456	-2.43667		√		73.3	66.3		2.7	6.48	3.5027					2
28	29	Grain Quality and Yield of Rice in the Main and Ratoon Harvests in the Southern U.S.	Haiya Cai	2019	RU1603178	Eagle Lake, Texas, USA	Southern United States	29.62	2016	193.7	approximately 38 and 25 cm	160	185.6	29.6212	-96.366	-3.0456	-2.43667		√		72.28	65.49		3.28	6.45	3.4127					2
28	29	Grain Quality and Yield of Rice in the Main and Ratoon Harvests in the Southern U.S.	Haiya Cai	2019	RU1603187	Eagle Lake, Texas, USA	Southern United States	29.62	2016	193.7	approximately 38 and 25 cm	160	185.6	29.6212	-96.366	-3.0456	-2.43667		√		74.24	70.01		1.82	6.49	3.60556					1
28	29	Grain Quality and Yield of Rice in the Main and Ratoon Harvests in the Southern U.S.	Haiya Cai	2019	PRESIDIO	Eagle Lake, Texas, USA	Southern United States	29.62	2016	193.7	approximately 38 and 25 cm	160	185.6	29.6212	-96.366	-3.0456	-2.43667		√		72.7	63.54		0.9	6.56	3.4709					2
28	29	Grain Quality and Yield of Rice in the Main and Ratoon Harvests in the Southern U.S.	Haiya Cai	2019	ANTONIO	Eagle Lake, Texas, USA	Southern United States	29.62	2017	199.3	approximately 38 and 25 cm	160	185.6	29.6212	-96.366	-5.28577	0.425822		√		72.13	66.26		1.52	6.27	3.33511					2
28	29	Grain Quality and Yield of Rice in the Main and Ratoon Harvests in the Southern U.S.	Haiya Cai	2019	RU0803147	Eagle Lake, Texas, USA	Southern United States	29.62	2017	199.3	approximately 38 and 25 cm	160	185.6	29.6212	-96.366	-5.28577	0.425822		√		72.27	66.85		0.95	6.24	3.28421					2
28	29	Grain Quality and Yield of Rice in the Main and Ratoon Harvests in the Southern U.S.	Haiya Cai	2019	RU0803153	Eagle Lake, Texas, USA	Southern United States	29.62	2017	199.3	approximately 38 and 25 cm	160	185.6	29.6212	-96.366	-5.28577	0.425822		√		72.41	66.12		1.29	6.35	3.34211					2
28	29	Grain Quality and Yield of Rice in the Main and Ratoon Harvests in the Southern U.S.	Haiya Cai	2019	RU1303138	Eagle Lake, Texas, USA	Southern United States	29.62	2017	199.3	approximately 38 and 25 cm	160	185.6	29.6212	-96.366	-5.28577	0.425822		√		70.96	65.44		1.24	6.34	3.30208					2
28	29	Grain Quality and Yield of Rice in the Main and Ratoon Harvests in the Southern U.S.	Haiya Cai	2019	RU1303153	Eagle Lake, Texas, USA	Southern United States	29.62	2017	199.3	approximately 38 and 25 cm	160	185.6	29.6212	-96.366	-5.28577	0.425822		√		70.87	65.8		1.2	6.28	3.32275					2
28	29	Grain Quality and Yield of Rice in the Main and Ratoon Harvests in the Southern U.S.	Haiya Cai	2019	RU1303181	Eagle Lake, Texas, USA	Southern United States	29.62	2017	199.3	approximately 38 and 25 cm	160	185.6	29.6212	-96.366	-5.28577	0.425822		√		70.17	62.56		1.43	6.42	3.34375					2
28	29	Grain Quality and Yield of Rice in the Main and Ratoon Harvests in the Southern U.S.	Haiya Cai	2019	RU1403138	Eagle Lake, Texas, USA	Southern United States	29.62	2017	199.3	approximately 38 and 25 cm	160	185.6	29.6212	-96.366	-5.28577	0.425822		√		70.25	60.54		2.38	6.25	3.22165					3
28	29	Grain Quality and Yield of Rice in the Main and Ratoon Harvests in the Southern U.S.	Haiya Cai	2019	RU1403141	Eagle Lake, Texas, USA	Southern United States	29.62	2017	199.3	approximately 38 and 25 cm	160	185.6	29.6212	-96.366	-5.28577	0.425822		√		70.52	62.77		0.99	6.24	3.30159					2
28	29	Grain Quality and Yield of Rice in the Main and Ratoon Harvests in the Southern U.S.	Haiya Cai	2019	RU1503147	Eagle Lake, Texas, USA	Southern United States	29.62	2017	199.3	approximately 38 and 25 cm	160	185.6	29.6212	-96.366	-5.28577	0.425822		√		71.36	64.4		1.21	6.33	3.31414					2
28	29	Grain Quality and Yield of Rice in the Main and Ratoon Harvests in the Southern U.S.	Haiya Cai	2019	RU1503169	Eagle Lake, Texas, USA	Southern United States	29.62	2017	199.3	approximately 38 and 25 cm	160	185.6	29.6212	-96.366	-5.28577	0.425822		√		72.15	66.41		0.7	6.2	3.36957					2
28	29	Grain Quality and Yield of Rice in the Main and Ratoon Harvests in the Southern U.S.	Haiya Cai	2019	RU1503175	Eagle Lake, Texas, USA	Southern United States	29.62	2017	199.3	approximately 38 and 25 cm	160	185.6	29.6212	-96.366	-5.28577	0.425822		√		72.92	67.21		1.02	6.29	3.31053					1
28	29	Grain Quality and Yield of Rice in the Main and Ratoon Harvests in the Southern U.S.	Haiya Cai	2019	RU1603086	Eagle Lake, Texas, USA	Southern United States	29.62	2017	199.3	approximately 38 and 25 cm	160	185.6	29.6212	-96.366	-5.28577	0.425822		√		71.47	64.05		1.19	6.4	3.36842					2
28	29	Grain Quality and Yield of Rice in the Main and Ratoon Harvests in the Southern U.S.	Haiya Cai	2019	RU1603089	Eagle Lake, Texas, USA	Southern United States	29.62	2017	199.3	approximately 38 and 25 cm	160	185.6	29.6212	-96.366	-5.28577	0.425822		√		71.55	64.41		1.26	6.31	3.37433					2
28	29	Grain Quality and Yield of Rice in the Main and Ratoon Harvests in the Southern U.S.	Haiya Cai	2019	RU1603113	Eagle Lake, Texas, USA	Southern United States	29.62	2017	199.3	approximately 38 and 25 cm	160	185.6	29.6212	-96.366	-5.28577	0.425822		√		70.43	62.47		1.44	6.29	3.22564					2
28	29	Grain Quality and Yield of Rice in the Main and Ratoon Harvests in the Southern U.S.	Haiya Cai	2019	RU1603116	Eagle Lake, Texas, USA	Southern United States	29.62	2017	199.3	approximately 38 and 25 cm	160	185.6	29.6212	-96.366	-5.28577	0.425822		√		70.2	60.56		1.49	6.53	3.54891					3
28	29	Grain Quality and Yield of Rice in the Main and Ratoon Harvests in the Southern U.S.	Haiya Cai	2019	RU1603138	Eagle Lake, Texas, USA	Southern United States	29.62	2017	199.3	approximately 38 and 25 cm	160	185.6	29.6212	-96.366	-5.28577	0.425822		√		70.06	61.62		1.27	6.38	3.35789					2
28	29	Grain Quality and Yield of Rice in the Main and Ratoon Harvests in the Southern U.S.	Haiya Cai	2019	RU1603166	Eagle Lake, Texas, USA	Southern United States	29.62	2017	199.3	approximately 38 and 25 cm	160	185.6	29.6212	-96.366	-5.28577	0.425822		√		69.17	57.6		1.72	6.35	3.46995					3
28	29	Grain Quality and Yield of Rice in the Main and Ratoon Harvests in the Southern U.S.	Haiya Cai	2019	RU1603178	Eagle Lake, Texas, USA	Southern United States	29.62	2017	199.3	approximately 38 and 25 cm	160	185.6	29.6212	-96.366	-5.28577	0.425822		√		68.92	59.39		1.71	6.28	3.34043					3
28	29	Grain Quality and Yield of Rice in the Main and Ratoon Harvests in the Southern U.S.	Haiya Cai	2019	RU1603187	Eagle Lake, Texas, USA	Southern United States	29.62	2017	199.3	approximately 38 and 25 cm	160	185.6	29.6212	-96.366	-5.28577	0.425822		√		70.88	62.93		1.08	6.24	3.3913					2
28	29	Grain Quality and Yield of Rice in the Main and Ratoon Harvests in the Southern U.S.	Haiya Cai	2019	PRESIDIO	Eagle Lake, Texas, USA	Southern United States	29.62	2017	199.3	approximately 38 and 25 cm	160	185.6	29.6212	-96.366	-5.28577	0.425822		√		71.24	63.88		1.51	6.3	3.35106					2
29	30	A Preliminary Report on Screening of Suitable Ratooning Rice Varieties	Hua-Lin Dong	2019	Z1S/R76	Academy of Agricultural Sciences in Hubei, China	Central China	30.75	2018	149.3	40cm	225	104.4	30.6	114.05	-8.63411	-2.05561	√		77.2	67.1	59	35	5.7	6.7	3.1	5	74	13		4
29	30	A Preliminary Report on Screening of Suitable Ratooning Rice Varieties	Hua-Lin Dong	2019	EN1S／HD4	Academy of Agricultural Sciences in Hubei, China	Central China	30.75	2018	149.3	40cm	225	104.4	30.6	114.05	-8.63411	-2.05561	√		75.8	62.2	46.2	20	3.8	6.8	3.3	5	80	11.6		4
29	30	A Preliminary Report on Screening of Suitable Ratooning Rice Varieties	Hua-Lin Dong	2019	ELY 2806	Academy of Agricultural Sciences in Hubei, China	Central China	30.75	2018	149.3	40cm	225	104.4	30.6	114.05	-8.63411	-2.05561	√		77.3	63.4	45	55	13.2	6.9	3.1	3.5	60	17.1		4
29	30	A Preliminary Report on Screening of Suitable Ratooning Rice Varieties	Hua-Lin Dong	2019	ELY 191	Academy of Agricultural Sciences in Hubei, China	Central China	30.75	2018	149.3	40cm	225	104.4	30.6	114.05	-8.63411	-2.05561	√		75.6	59.6	38.1	46	8.9	7.4	3	4.5	73	13		4
29	30	A Preliminary Report on Screening of Suitable Ratooning Rice Varieties	Hua-Lin Dong	2019	ELY 192	Academy of Agricultural Sciences in Hubei, China	Central China	30.75	2018	149.3	40cm	225	104.4	30.6	114.05	-8.63411	-2.05561	√		76.8	60.5	36.2	64	23.5	7.4	3	3	82	11.8		4
29	30	A Preliminary Report on Screening of Suitable Ratooning Rice Varieties	Hua-Lin Dong	2019	FLYX 1	Academy of Agricultural Sciences in Hubei, China	Central China	30.75	2018	149.3	40cm	225	104.4	30.6	114.05	-8.63411	-2.05561	√		78.4	65.1	53.6	36	8.4	6.7	3	5	85	11.6		4
29	30	A Preliminary Report on Screening of Suitable Ratooning Rice Varieties	Hua-Lin Dong	2019	ELY 1071	Academy of Agricultural Sciences in Hubei, China	Central China	30.75	2018	149.3	40cm	225	104.4	30.6	114.05	-8.63411	-2.05561	√		79	65	45.2	51	10.5	6.9	2.9	3.5	88	11.4		4
29	30	A Preliminary Report on Screening of Suitable Ratooning Rice Varieties	Hua-Lin Dong	2019	ELY 2071	Academy of Agricultural Sciences in Hubei, China	Central China	30.75	2018	149.3	40cm	225	104.4	30.6	114.05	-8.63411	-2.05561	√		78	64.2	42.1	50	18.4	6.8	2.8	4	90	11.3		4
29	30	A Preliminary Report on Screening of Suitable Ratooning Rice Varieties	Hua-Lin Dong	2019	ELY 476	Academy of Agricultural Sciences in Hubei, China	Central China	30.75	2018	149.3	40cm	225	104.4	30.6	114.05	-8.63411	-2.05561	√		77.1	62.4	46.9	56	10.4	7	3.1	4	90	12.3		4
29	30	A Preliminary Report on Screening of Suitable Ratooning Rice Varieties	Hua-Lin Dong	2019	EK2S/HD4	Academy of Agricultural Sciences in Hubei, China	Central China	30.75	2018	149.3	40cm	225	104.4	30.6	114.05	-8.63411	-2.05561	√		78.9	67.7	50.5	31	10.2	6.7	3.3	4	80	12.5		4
29	30	A Preliminary Report on Screening of Suitable Ratooning Rice Varieties	Hua-Lin Dong	2019	TY 203	Academy of Agricultural Sciences in Hubei, China	Central China	30.75	2018	149.3	40cm	225	104.4	30.6	114.05	-8.63411	-2.05561	√		72.8	62.5	46.4	18	3.5	7.3	3.6	3.5	80	13.3		4
29	30	A Preliminary Report on Screening of Suitable Ratooning Rice Varieties	Hua-Lin Dong	2019	TY 2806	Academy of Agricultural Sciences in Hubei, China	Central China	30.75	2018	149.3	40cm	225	104.4	30.6	114.05	-8.63411	-2.05561	√		75.2	60.3	42.8	24	3.4	7.4	3.6	4	76	17.4		4
29	30	A Preliminary Report on Screening of Suitable Ratooning Rice Varieties	Hua-Lin Dong	2019	GLY 639	Academy of Agricultural Sciences in Hubei, China	Central China	30.75	2018	149.3	40cm	225	104.4	30.6	114.05	-8.63411	-2.05561	√		77.2	61	44.5	51	13.8	6.6	2.9	4.5	90	12.2		4
29	30	A Preliminary Report on Screening of Suitable Ratooning Rice Varieties	Hua-Lin Dong	2019	MLY 639	Academy of Agricultural Sciences in Hubei, China	Central China	30.75	2018	149.3	40cm	225	104.4	30.6	114.05	-8.63411	-2.05561	√		75.5	62	43.3	55	11.6	6.9	3	4	80	12.8		4
29	30	A Preliminary Report on Screening of Suitable Ratooning Rice Varieties	Hua-Lin Dong	2019	HKX 1	Academy of Agricultural Sciences in Hubei, China	Central China	30.75	2018	149.3	40cm	225	104.4	30.6	114.05	-8.63411	-2.05561	√		77.7	66.6	56.1	18	3.8	6.7	3.3	5	80	13.5		4
29	30	A Preliminary Report on Screening of Suitable Ratooning Rice Varieties	Hua-Lin Dong	2019	HKX 2	Academy of Agricultural Sciences in Hubei, China	Central China	30.75	2018	149.3	40cm	225	104.4	30.6	114.05	-8.63411	-2.05561	√		78.2	65.4	52	8	3.2	6.9	3.5	5	90	13.5		4
29	30	A Preliminary Report on Screening of Suitable Ratooning Rice Varieties	Hua-Lin Dong	2019	JYHZ	Academy of Agricultural Sciences in Hubei, China	Central China	30.75	2018	149.3	40cm	225	104.4	30.6	114.05	-8.63411	-2.05561	√		73.8	65.5	46.9	31	9.8	6.7	3.3	3.5	88	12.6		4
29	30	A Preliminary Report on Screening of Suitable Ratooning Rice Varieties	Hua-Lin Dong	2019	GLY 5	Academy of Agricultural Sciences in Hubei, China	Central China	30.75	2018	149.3	40cm	225	104.4	30.6	114.05	-8.63411	-2.05561	√		77	62.5	50.2	40	8.6	7	3.1	4	84	12.8		4
29	30	A Preliminary Report on Screening of Suitable Ratooning Rice Varieties	Hua-Lin Dong	2019	Z1S/R76	Academy of Agricultural Sciences in Hubei, China	Central China	30.75	2018	149.3	40cm	225	104.4	30.6	114.05	-8.63411	-2.05561		√	80.6	71	60.2	9	1.4	6.8	3.4	6.5	70	13.8		4
29	30	A Preliminary Report on Screening of Suitable Ratooning Rice Varieties	Hua-Lin Dong	2019	EN1S／HD4	Academy of Agricultural Sciences in Hubei, China	Central China	30.75	2018	149.3	40cm	225	104.4	30.6	114.05	-8.63411	-2.05561		√	78.5	68.5	50.8	15	3	6.7	3.5	6.5	86	12.6		4
29	30	A Preliminary Report on Screening of Suitable Ratooning Rice Varieties	Hua-Lin Dong	2019	ELY 2806	Academy of Agricultural Sciences in Hubei, China	Central China	30.75	2018	149.3	40cm	225	104.4	30.6	114.05	-8.63411	-2.05561		√	79	69	36.1	21	6.4	7.2	3.4	6.5	65	15		4
29	30	A Preliminary Report on Screening of Suitable Ratooning Rice Varieties	Hua-Lin Dong	2019	ELY 191	Academy of Agricultural Sciences in Hubei, China	Central China	30.75	2018	149.3	40cm	225	104.4	30.6	114.05	-8.63411	-2.05561		√	80.3	68.8	50.6	23	2.5	7.2	3.3	6.5	80	13.7		4
29	30	A Preliminary Report on Screening of Suitable Ratooning Rice Varieties	Hua-Lin Dong	2019	ELY 192	Academy of Agricultural Sciences in Hubei, China	Central China	30.75	2018	149.3	40cm	225	104.4	30.6	114.05	-8.63411	-2.05561		√	78.8	68.7	48.3	18	3	7.1	3.2	3.5	70	14		3
29	30	A Preliminary Report on Screening of Suitable Ratooning Rice Varieties	Hua-Lin Dong	2019	FLYX 1	Academy of Agricultural Sciences in Hubei, China	Central China	30.75	2018	149.3	40cm	225	104.4	30.6	114.05	-8.63411	-2.05561		√	80.4	69.7	55.4	6	1.2	7	3.2	6	80	13.8		4
29	30	A Preliminary Report on Screening of Suitable Ratooning Rice Varieties	Hua-Lin Dong	2019	ELY 1071	Academy of Agricultural Sciences in Hubei, China	Central China	30.75	2018	149.3	40cm	225	104.4	30.6	114.05	-8.63411	-2.05561		√	80.8	71.1	49.6	23	3.4	6.8	3.1	5.5	82	13.2		4
29	30	A Preliminary Report on Screening of Suitable Ratooning Rice Varieties	Hua-Lin Dong	2019	ELY 2071	Academy of Agricultural Sciences in Hubei, China	Central China	30.75	2018	149.3	40cm	225	104.4	30.6	114.05	-8.63411	-2.05561		√	78	66.2	46	23	3.2	6.8	3	4.5	75	13.7		4
29	30	A Preliminary Report on Screening of Suitable Ratooning Rice Varieties	Hua-Lin Dong	2019	ELY 476	Academy of Agricultural Sciences in Hubei, China	Central China	30.75	2018	149.3	40cm	225	104.4	30.6	114.05	-8.63411	-2.05561		√	80.3	69.7	53.3	8	1.1	7	3.2	6.5	72	14.3		2
29	30	A Preliminary Report on Screening of Suitable Ratooning Rice Varieties	Hua-Lin Dong	2019	EK2S/HD4	Academy of Agricultural Sciences in Hubei, China	Central China	30.75	2018	149.3	40cm	225	104.4	30.6	114.05	-8.63411	-2.05561		√	79	68	55.2	17	2.5	6.5	3.4	6.5	70	13.3		4
29	30	A Preliminary Report on Screening of Suitable Ratooning Rice Varieties	Hua-Lin Dong	2019	TY 203	Academy of Agricultural Sciences in Hubei, China	Central China	30.75	2018	149.3	40cm	225	104.4	30.6	114.05	-8.63411	-2.05561		√	79	69	60.1	5	0.7	7.1	3.7	6.5	80	14.8		1
29	30	A Preliminary Report on Screening of Suitable Ratooning Rice Varieties	Hua-Lin Dong	2019	TY 2806	Academy of Agricultural Sciences in Hubei, China	Central China	30.75	2018	149.3	40cm	225	104.4	30.6	114.05	-8.63411	-2.05561		√	78.9	68.5	49.7	11	3	7.2	3.7	4.5	50	17.3		3
29	30	A Preliminary Report on Screening of Suitable Ratooning Rice Varieties	Hua-Lin Dong	2019	GLY 639	Academy of Agricultural Sciences in Hubei, China	Central China	30.75	2018	149.3	40cm	225	104.4	30.6	114.05	-8.63411	-2.05561		√	78.7	68.6	53.3	18	2.8	6.9	3.2	6.5	75	13.8		4
29	30	A Preliminary Report on Screening of Suitable Ratooning Rice Varieties	Hua-Lin Dong	2019	MLY 639	Academy of Agricultural Sciences in Hubei, China	Central China	30.75	2018	149.3	40cm	225	104.4	30.6	114.05	-8.63411	-2.05561		√	79.8	70.1	52	13	3	7	3.2	6.5	76	13.9		4
29	30	A Preliminary Report on Screening of Suitable Ratooning Rice Varieties	Hua-Lin Dong	2019	HKX 1	Academy of Agricultural Sciences in Hubei, China	Central China	30.75	2018	149.3	40cm	225	104.4	30.6	114.05	-8.63411	-2.05561		√	79.6	69.4	59.2	8	1.2	6.7	3.3	6.5	75	14.1		1
29	30	A Preliminary Report on Screening of Suitable Ratooning Rice Varieties	Hua-Lin Dong	2019	HKX 2	Academy of Agricultural Sciences in Hubei, China	Central China	30.75	2018	149.3	40cm	225	104.4	30.6	114.05	-8.63411	-2.05561		√	77.7	68.2	48.7	6	1.1	6.7	3.5	6.5	60	15		3
29	30	A Preliminary Report on Screening of Suitable Ratooning Rice Varieties	Hua-Lin Dong	2019	JYHZ	Academy of Agricultural Sciences in Hubei, China	Central China	30.75	2018	149.3	40cm	225	104.4	30.6	114.05	-8.63411	-2.05561		√	76.3	67.7	60.9	6	1.2	6.8	3.3	3.5	70	13.6		4
29	30	A Preliminary Report on Screening of Suitable Ratooning Rice Varieties	Hua-Lin Dong	2019	GLY 5	Academy of Agricultural Sciences in Hubei, China	Central China	30.75	2018	149.3	40cm	225	104.4	30.6	114.05	-8.63411	-2.05561		√	75.4	64	39.3	25	4.6	7.2	3.3	6.8	53	16.1		4
30	31	The Effect of Plough Tillage on Productivity of Ratooning Rice System and Soll Organic Matter	P Du	2019	HHZ	Hongshuo Farm, Datong Lake District, Yiyang, Hunan Province, China	Central China	29.13	2017	135.1	/	/	/	29.05	111.683	-9.00225	-1.14632	√		73.13	64.6	42.52	19.33	14.96			5.86		18.5	7.26	4
30	31	The Effect of Plough Tillage on Productivity of Ratooning Rice System and Soll Organic Matter	P Du	2019	HHZ	Hongshuo Farm, Datong Lake District, Yiyang, Hunan Province, China	Central China	29.13	2017	135.1	/	/	/	29.05	111.683	-9.00225	-1.14632	√		68.82	63.64	38.39	26	14.1			5.7		17	7.16	4
30	31	The Effect of Plough Tillage on Productivity of Ratooning Rice System and Soll Organic Matter	P Du	2019	HHZ	Hongshuo Farm, Datong Lake District, Yiyang, Hunan Province, China	Central China	29.13	2017	135.1	/	/	/	29.05	111.683	-9.00225	-1.14632		√	73.13	65.26	46.73	5.06	14.83			7.03		17.9	10.76	4
30	31	The Effect of Plough Tillage on Productivity of Ratooning Rice System and Soll Organic Matter	P Du	2019	HHZ	Hongshuo Farm, Datong Lake District, Yiyang, Hunan Province, China	Central China	29.13	2017	135.1	/	/	/	29.05	111.683	-9.00225	-1.14632		√	71.1	65.78	47.99	4.33	13.16			6.9		17.77	11	4
31	32	Efects of Nitrogen Management and Plant Density on Grain Yield and Quality of Mid-season Hybrid Rice in Rice-Ratoon Rice System	Peng Jiang	2019	JT 127	Luzhou, Sichuan Province, China	Southwest China	28.87	2017	123.1	30cm	120	/	28.8	104.6	-8.13823	-6.57828	√		78.6	69.43	20.87	8	0.83	7.03	3.2	0	77.33	14.27	6.87	4
31	32	Efects of Nitrogen Management and Plant Density on Grain Yield and Quality of Mid-season Hybrid Rice in Rice-Ratoon Rice System	Peng Jiang	2019	JT 127	Luzhou, Sichuan Province, China	Southwest China	28.87	2017	123.1	30cm	120	/	28.8	104.6	-8.13823	-6.57828	√		78.83	69.87	23.87	7.67	1.33	7.1	3.2	0	77.33	14.4	7.67	4
31	32	Efects of Nitrogen Management and Plant Density on Grain Yield and Quality of Mid-season Hybrid Rice in Rice-Ratoon Rice System	Peng Jiang	2019	JT 127	Luzhou, Sichuan Province, China	Southwest China	28.87	2017	123.1	30cm	120	/	28.8	104.6	-8.13823	-6.57828	√		78.7	69.47	23.47	8	1.33	7.13	3.23	0	78.33	14.43	8.23	4
31	32	Efects of Nitrogen Management and Plant Density on Grain Yield and Quality of Mid-season Hybrid Rice in Rice-Ratoon Rice System	Peng Jiang	2019	JT 127	Luzhou, Sichuan Province, China	Southwest China	28.87	2017	123.1	30cm	180	/	28.8	104.6	-8.13823	-6.57828	√		78.47	69.47	22.8	11.67	1.6	7.13	3.33	0	80.33	14.6	6.63	4
31	32	Efects of Nitrogen Management and Plant Density on Grain Yield and Quality of Mid-season Hybrid Rice in Rice-Ratoon Rice System	Peng Jiang	2019	JT 127	Luzhou, Sichuan Province, China	Southwest China	28.87	2017	123.1	30cm	180	/	28.8	104.6	-8.13823	-6.57828	√		78.8	69.83	24.1	7.33	1.37	7.1	3.23	0	76.67	14.2	7.87	4
31	32	Efects of Nitrogen Management and Plant Density on Grain Yield and Quality of Mid-season Hybrid Rice in Rice-Ratoon Rice System	Peng Jiang	2019	JT 127	Luzhou, Sichuan Province, China	Southwest China	28.87	2017	123.1	30cm	180	/	28.8	104.6	-8.13823	-6.57828	√		78.73	69.4	27.57	5	0.9	7.17	3.2	0	77.67	14.3	8.47	4
31	32	Efects of Nitrogen Management and Plant Density on Grain Yield and Quality of Mid-season Hybrid Rice in Rice-Ratoon Rice System	Peng Jiang	2019	JT 127	Luzhou, Sichuan Province, China	Southwest China	28.87	2017	123.1	30cm	240	/	28.8	104.6	-8.13823	-6.57828	√		77.7	68.93	22.83	10	1.6	7.13	3.27	0	78.67	14.6	6.67	4
31	32	Efects of Nitrogen Management and Plant Density on Grain Yield and Quality of Mid-season Hybrid Rice in Rice-Ratoon Rice System	Peng Jiang	2019	JT 127	Luzhou, Sichuan Province, China	Southwest China	28.87	2017	123.1	30cm	240	/	28.8	104.6	-8.13823	-6.57828	√		78.47	69.33	22.87	7	1.47	7.2	3.3	0	76.67	14.2	7.6	4
31	32	Efects of Nitrogen Management and Plant Density on Grain Yield and Quality of Mid-season Hybrid Rice in Rice-Ratoon Rice System	Peng Jiang	2019	JT 127	Luzhou, Sichuan Province, China	Southwest China	28.87	2017	123.1	30cm	240	/	28.8	104.6	-8.13823	-6.57828	√		78.4	69.03	24.93	7	1.43	7.13	3.27	0	78.67	14.37	8.03	4
31	32	Efects of Nitrogen Management and Plant Density on Grain Yield and Quality of Mid-season Hybrid Rice in Rice-Ratoon Rice System	Peng Jiang	2019	JT 127	Luzhou, Sichuan Province, China	Southwest China	28.87	2017	123.1	30cm	120	/	28.8	104.6	-8.13823	-6.57828		√	78.37	68.5	61.23	6	1.23	6.87	3.43	0	62.67	13.97	9.73	4
31	32	Efects of Nitrogen Management and Plant Density on Grain Yield and Quality of Mid-season Hybrid Rice in Rice-Ratoon Rice System	Peng Jiang	2019	JT 127	Luzhou, Sichuan Province, China	Southwest China	28.87	2017	123.1	30cm	120	/	28.8	104.6	-8.13823	-6.57828		√	78.77	69.07	60.67	4	0.5	6.87	3.47	0	62	14.63	8.77	1
31	32	Efects of Nitrogen Management and Plant Density on Grain Yield and Quality of Mid-season Hybrid Rice in Rice-Ratoon Rice System	Peng Jiang	2019	JT 127	Luzhou, Sichuan Province, China	Southwest China	28.87	2017	123.1	30cm	120	/	28.8	104.6	-8.13823	-6.57828		√	79.07	69.2	61.03	5.33	1.07	6.8	3.43	0	60	14.47	8.7	1
31	32	Efects of Nitrogen Management and Plant Density on Grain Yield and Quality of Mid-season Hybrid Rice in Rice-Ratoon Rice System	Peng Jiang	2019	JT 127	Luzhou, Sichuan Province, China	Southwest China	28.87	2017	123.1	30cm	180	/	28.8	104.6	-8.13823	-6.57828		√	78	68.17	60.77	8.33	1.77	6.83	3.43	0	62	13.8	9.93	4
31	32	Efects of Nitrogen Management and Plant Density on Grain Yield and Quality of Mid-season Hybrid Rice in Rice-Ratoon Rice System	Peng Jiang	2019	JT 127	Luzhou, Sichuan Province, China	Southwest China	28.87	2017	123.1	30cm	180	/	28.8	104.6	-8.13823	-6.57828		√	78.67	68.67	61.37	2.67	0.43	6.8	3.4	0	63.67	14.53	8.67	1
31	32	Efects of Nitrogen Management and Plant Density on Grain Yield and Quality of Mid-season Hybrid Rice in Rice-Ratoon Rice System	Peng Jiang	2019	JT 127	Luzhou, Sichuan Province, China	Southwest China	28.87	2017	123.1	30cm	180	/	28.8	104.6	-8.13823	-6.57828		√	78.6	68.77	61.17	9.33	1.77	6.77	3.4	0	63.33	14.07	8.37	1
31	32	Efects of Nitrogen Management and Plant Density on Grain Yield and Quality of Mid-season Hybrid Rice in Rice-Ratoon Rice System	Peng Jiang	2019	JT 127	Luzhou, Sichuan Province, China	Southwest China	28.87	2017	123.1	30cm	240	/	28.8	104.6	-8.13823	-6.57828		√	78.13	68.3	60.7	5.67	1.2	6.83	3.43	0	61.67	13.9	9.73	4
31	32	Efects of Nitrogen Management and Plant Density on Grain Yield and Quality of Mid-season Hybrid Rice in Rice-Ratoon Rice System	Peng Jiang	2019	JT 127	Luzhou, Sichuan Province, China	Southwest China	28.87	2017	123.1	30cm	240	/	28.8	104.6	-8.13823	-6.57828		√	78.53	68.73	61.03	4	0.47	6.73	3.4	0	62.67	14.43	8.63	1
31	32	Efects of Nitrogen Management and Plant Density on Grain Yield and Quality of Mid-season Hybrid Rice in Rice-Ratoon Rice System	Peng Jiang	2019	JT 127	Luzhou, Sichuan Province, China	Southwest China	28.87	2017	123.1	30cm	240	/	28.8	104.6	-8.13823	-6.57828		√	78.73	69.1	61.47	6	0.93	6.8	3.43	0	60.67	14.27	8.53	1
32	33	Quality Differences of Main Crop and Ratoon Crop Rice	Jie Qiu	2019	YY 1540	Jianyang District, Nanping, Fujian Province, China	East China	27.33	2018	164	20~35cm	/	125.28	26.633	118	-6.25161	-2.68374	√		80.6	74.4	63.2	17	11.2			7	76	13.7		4
32	33	Quality Differences of Main Crop and Ratoon Crop Rice	Jie Qiu	2019	YY 2640	Jianyang District, Nanping, Fujian Province, China	East China	27.33	2018	164	20~35cm	/	125.28	26.633	118	-6.25161	-2.68374	√		80.2	73.8	61.3	23	9.8			6.9	83	16.8		4
32	33	Quality Differences of Main Crop and Ratoon Crop Rice	Jie Qiu	2019	YY 673	Jianyang District, Nanping, Fujian Province, China	East China	27.33	2018	164	20~35cm	/	125.28	26.633	118	-6.25161	-2.68374	√		80.1	65.1	49.8	52	18.7			5.2	73	16.4		4
32	33	Quality Differences of Main Crop and Ratoon Crop Rice	Jie Qiu	2019	SLY 5814	Jianyang District, Nanping, Fujian Province, China	East China	27.33	2018	164	20~35cm	/	125.28	26.633	118	-6.25161	-2.68374	√		79.8	67.4	45.4	49	13.6			6.8	64	18.2		4
32	33	Quality Differences of Main Crop and Ratoon Crop Rice	Jie Qiu	2019	YY 9	Jianyang District, Nanping, Fujian Province, China	East China	27.33	2018	164	20~35cm	/	125.28	26.633	118	-6.25161	-2.68374	√		78.9	69.2	59.7	19	10.1			6.3	75	16.8		4
32	33	Quality Differences of Main Crop and Ratoon Crop Rice	Jie Qiu	2019	LLYHZ	Jianyang District, Nanping, Fujian Province, China	East China	27.33	2018	164	20~35cm	/	125.28	26.633	118	-6.25161	-2.68374	√		79.3	70.2	47.8	23	12.5			5.1	70	14.2		4
32	33	Quality Differences of Main Crop and Ratoon Crop Rice	Jie Qiu	2019	LY 688	Jianyang District, Nanping, Fujian Province, China	East China	27.33	2018	164	20~35cm	/	125.28	26.633	118	-6.25161	-2.68374	√		78.7	66.1	39.8	78	38.6			4.6	60	22.4		4
32	33	Quality Differences of Main Crop and Ratoon Crop Rice	Jie Qiu	2019	JLYHZ	Jianyang District, Nanping, Fujian Province, China	East China	27.33	2018	164	20~35cm	/	125.28	26.633	118	-6.25161	-2.68374	√		76.6	66.5	44.2	47	17.5			5.1	70	15		4
32	33	Quality Differences of Main Crop and Ratoon Crop Rice	Jie Qiu	2019	TYHZ	Jianyang District, Nanping, Fujian Province, China	East China	27.33	2018	164	20~35cm	/	125.28	26.633	118	-6.25161	-2.68374	√		76.5	65.4	49.6	57	21.6			4.3	62	20.7		4
32	33	Quality Differences of Main Crop and Ratoon Crop Rice	Jie Qiu	2019	YY 1540	Jianyang District, Nanping, Fujian Province, China	East China	27.33	2018	164	20~35cm	/	125.28	26.633	118	-6.25161	-2.68374		√	80	75.3	65.1	11	2.3			7	81	13.8		4
32	33	Quality Differences of Main Crop and Ratoon Crop Rice	Jie Qiu	2019	YY 2640	Jianyang District, Nanping, Fujian Province, China	East China	27.33	2018	164	20~35cm	/	125.28	26.633	118	-6.25161	-2.68374		√	81.3	72.6	62.4	20	6.7			6.7	84	15.9		3
32	33	Quality Differences of Main Crop and Ratoon Crop Rice	Jie Qiu	2019	YY 673	Jianyang District, Nanping, Fujian Province, China	East China	27.33	2018	164	20~35cm	/	125.28	26.633	118	-6.25161	-2.68374		√	81	67.3	51.1	49	7.8			5.7	75	16.7		3
32	33	Quality Differences of Main Crop and Ratoon Crop Rice	Jie Qiu	2019	SLY 5814	Jianyang District, Nanping, Fujian Province, China	East China	27.33	2018	164	20~35cm	/	125.28	26.633	118	-6.25161	-2.68374		√	78.4	70.1	60.3	33	7.4			6.8	69	18.1		3
32	33	Quality Differences of Main Crop and Ratoon Crop Rice	Jie Qiu	2019	YY 9	Jianyang District, Nanping, Fujian Province, China	East China	27.33	2018	164	20~35cm	/	125.28	26.633	118	-6.25161	-2.68374		√	77.3	69.3	62.1	15	5.6			6.5	77	17.3		3
32	33	Quality Differences of Main Crop and Ratoon Crop Rice	Jie Qiu	2019	LLYHZ	Jianyang District, Nanping, Fujian Province, China	East China	27.33	2018	164	20~35cm	/	125.28	26.633	118	-6.25161	-2.68374		√	79.4	71.6	63.6	21	6.3			5.2	60	14.9		3
32	33	Quality Differences of Main Crop and Ratoon Crop Rice	Jie Qiu	2019	LY 688	Jianyang District, Nanping, Fujian Province, China	East China	27.33	2018	164	20~35cm	/	125.28	26.633	118	-6.25161	-2.68374		√	78.5	63.2	53.5	49	20.1			5.3	67	18.6		4
32	33	Quality Differences of Main Crop and Ratoon Crop Rice	Jie Qiu	2019	JLYHZ	Jianyang District, Nanping, Fujian Province, China	East China	27.33	2018	164	20~35cm	/	125.28	26.633	118	-6.25161	-2.68374		√	76.9	68.9	61.3	36	9.6			4.9	75	15.3		4
32	33	Quality Differences of Main Crop and Ratoon Crop Rice	Jie Qiu	2019	TYHZ	Jianyang District, Nanping, Fujian Province, China	East China	27.33	2018	164	20~35cm	/	125.28	26.633	118	-6.25161	-2.68374		√	76.1	68.5	57.2	37	17.5			5.1	66	19.7		4
33	36	Genetic Basis Dissection of Yield Related Traits and Milling Quality of Ratoon Rice by Two Sets of Reciprocal Introgression Lines	Wenkai Lv	2020	MH 63	Experimental farm of Yangtze University, Hubei Province, China	Central China	30.36	2018	140.8	40cm	250	/	30.7	111.3	-8.11105	-2.30944	√		74.45	62.54	38.11									4
33	36	Genetic Basis Dissection of Yield Related Traits and Milling Quality of Ratoon Rice by Two Sets of Reciprocal Introgression Lines	Wenkai Lv	2020	02428	Experimental farm of Yangtze University, Hubei Province, China	Central China	30.36	2018	140.8	40cm	250	/	30.7	111.3	-8.11105	-2.30944	√		70.16	57.41	47.28									4
33	36	Genetic Basis Dissection of Yield Related Traits and Milling Quality of Ratoon Rice by Two Sets of Reciprocal Introgression Lines	Wenkai Lv	2020	DQ_265	Experimental farm of Yangtze University, Hubei Province, China	Central China	30.36	2019	163.2	40cm	250	/	30.7	111.3	-6.20545	-2.78763	√		75.36	57.56	48.73									3
33	36	Genetic Basis Dissection of Yield Related Traits and Milling Quality of Ratoon Rice by Two Sets of Reciprocal Introgression Lines	Wenkai Lv	2020	DQ_364	Experimental farm of Yangtze University, Hubei Province, China	Central China	30.36	2019	163.2	40cm	250	/	30.7	111.3	-6.20545	-2.78763	√		76.8	56.77	47.52									3
33	36	Genetic Basis Dissection of Yield Related Traits and Milling Quality of Ratoon Rice by Two Sets of Reciprocal Introgression Lines	Wenkai Lv	2020	DQ_410	Experimental farm of Yangtze University, Hubei Province, China	Central China	30.36	2019	163.2	40cm	250	/	30.7	111.3	-6.20545	-2.78763	√		74.15	55.82	46.92									3
33	36	Genetic Basis Dissection of Yield Related Traits and Milling Quality of Ratoon Rice by Two Sets of Reciprocal Introgression Lines	Wenkai Lv	2020	DQ_427	Experimental farm of Yangtze University, Hubei Province, China	Central China	30.36	2019	163.2	40cm	250	/	30.7	111.3	-6.20545	-2.78763	√		75.61	54.35	44.23									3
33	36	Genetic Basis Dissection of Yield Related Traits and Milling Quality of Ratoon Rice by Two Sets of Reciprocal Introgression Lines	Wenkai Lv	2020	DQ_341	Experimental farm of Yangtze University, Hubei Province, China	Central China	30.36	2019	163.2	40cm	250	/	30.7	111.3	-6.20545	-2.78763	√		75.88	54.56	47.76									3
33	36	Genetic Basis Dissection of Yield Related Traits and Milling Quality of Ratoon Rice by Two Sets of Reciprocal Introgression Lines	Wenkai Lv	2020	DQ_425	Experimental farm of Yangtze University, Hubei Province, China	Central China	30.36	2019	163.2	40cm	250	/	30.7	111.3	-6.20545	-2.78763	√		76.77	57	43									4
33	36	Genetic Basis Dissection of Yield Related Traits and Milling Quality of Ratoon Rice by Two Sets of Reciprocal Introgression Lines	Wenkai Lv	2020	DQ_249	Experimental farm of Yangtze University, Hubei Province, China	Central China	30.36	2019	163.2	40cm	250	/	30.7	111.3	-6.20545	-2.78763	√		76.3	56.59	46.88									3
33	36	Genetic Basis Dissection of Yield Related Traits and Milling Quality of Ratoon Rice by Two Sets of Reciprocal Introgression Lines	Wenkai Lv	2020	02428	Experimental farm of Yangtze University, Hubei Province, China	Central China	30.36	2019	163.2	40cm	250	/	30.7	111.3	-6.20545	-2.78763	√		75.88	56.96	45.39									4
33	36	Genetic Basis Dissection of Yield Related Traits and Milling Quality of Ratoon Rice by Two Sets of Reciprocal Introgression Lines	Wenkai Lv	2020	MH 63	Experimental farm of Yangtze University, Hubei Province, China	Central China	30.36	2018	140.8	40cm	250	/	30.7	111.3	-8.11105	-2.30944		√	78.79	65.38	47.8									3
33	36	Genetic Basis Dissection of Yield Related Traits and Milling Quality of Ratoon Rice by Two Sets of Reciprocal Introgression Lines	Wenkai Lv	2020	02428	Experimental farm of Yangtze University, Hubei Province, China	Central China	30.36	2018	140.8	40cm	250	/	30.7	111.3	-8.11105	-2.30944		√	76.07	68.82	65.6									2
33	36	Genetic Basis Dissection of Yield Related Traits and Milling Quality of Ratoon Rice by Two Sets of Reciprocal Introgression Lines	Wenkai Lv	2020	DQ_265	Experimental farm of Yangtze University, Hubei Province, China	Central China	30.36	2019	163.2	40cm	250	/	30.7	111.3	-6.20545	-2.78763		√	77.27	70.29	68.87									1
33	36	Genetic Basis Dissection of Yield Related Traits and Milling Quality of Ratoon Rice by Two Sets of Reciprocal Introgression Lines	Wenkai Lv	2020	DQ_364	Experimental farm of Yangtze University, Hubei Province, China	Central China	30.36	2019	163.2	40cm	250	/	30.7	111.3	-6.20545	-2.78763		√	79.72	69.3	68.83									1
33	36	Genetic Basis Dissection of Yield Related Traits and Milling Quality of Ratoon Rice by Two Sets of Reciprocal Introgression Lines	Wenkai Lv	2020	DQ_410	Experimental farm of Yangtze University, Hubei Province, China	Central China	30.36	2019	163.2	40cm	250	/	30.7	111.3	-6.20545	-2.78763		√	77.78	66.47	67.82									1
33	36	Genetic Basis Dissection of Yield Related Traits and Milling Quality of Ratoon Rice by Two Sets of Reciprocal Introgression Lines	Wenkai Lv	2020	DQ_427	Experimental farm of Yangtze University, Hubei Province, China	Central China	30.36	2019	163.2	40cm	250	/	30.7	111.3	-6.20545	-2.78763		√	77.9	67.25	63.92									1
33	36	Genetic Basis Dissection of Yield Related Traits and Milling Quality of Ratoon Rice by Two Sets of Reciprocal Introgression Lines	Wenkai Lv	2020	DQ_341	Experimental farm of Yangtze University, Hubei Province, China	Central China	30.36	2019	163.2	40cm	250	/	30.7	111.3	-6.20545	-2.78763		√	77.52	69.47	70.98									1
33	36	Genetic Basis Dissection of Yield Related Traits and Milling Quality of Ratoon Rice by Two Sets of Reciprocal Introgression Lines	Wenkai Lv	2020	DQ_425	Experimental farm of Yangtze University, Hubei Province, China	Central China	30.36	2019	163.2	40cm	250	/	30.7	111.3	-6.20545	-2.78763		√	73.99	58.19	60.83									1
33	36	Genetic Basis Dissection of Yield Related Traits and Milling Quality of Ratoon Rice by Two Sets of Reciprocal Introgression Lines	Wenkai Lv	2020	DQ_249	Experimental farm of Yangtze University, Hubei Province, China	Central China	30.36	2019	163.2	40cm	250	/	30.7	111.3	-6.20545	-2.78763		√	79.21	62.43	55.59									2
33	36	Genetic Basis Dissection of Yield Related Traits and Milling Quality of Ratoon Rice by Two Sets of Reciprocal Introgression Lines	Wenkai Lv	2020	02428	Experimental farm of Yangtze University, Hubei Province, China	Central China	30.36	2019	163.2	40cm	250	/	30.7	111.3	-6.20545	-2.78763		√	77	69.42	67.2									1
34	37	Analysis of Differences in Yield and Rice Quality in the Main Crop and the Ratoon Crop in Southern Henan Province	Hao Wang	2020	LY 6326	Academy of Agricultural Sciences in Xinyang, Henan Province, China	Central China	32.12	2018	152.7	more than to penultimate node 15cm	202	174	32.133	114.05	-8.07998	-5.40011	√		82.2	71	52.6	19.8	7.8		2.68					3
34	37	Analysis of Differences in Yield and Rice Quality in the Main Crop and the Ratoon Crop in Southern Henan Province	Hao Wang	2020	LY 9803	Academy of Agricultural Sciences in Xinyang, Henan Province, China	Central China	32.12	2018	152.7	more than to penultimate node 15cm	202	174	32.133	114.05	-8.07998	-5.40011	√		81.6	72.3	53.4	48.6	12.7		2.85					4
34	37	Analysis of Differences in Yield and Rice Quality in the Main Crop and the Ratoon Crop in Southern Henan Province	Hao Wang	2020	TLY 616	Academy of Agricultural Sciences in Xinyang, Henan Province, China	Central China	32.12	2018	152.7	more than to penultimate node 15cm	202	174	32.133	114.05	-8.07998	-5.40011	√		81.1	69.6	54.4	14.8	8		2.72					3
34	37	Analysis of Differences in Yield and Rice Quality in the Main Crop and the Ratoon Crop in Southern Henan Province	Hao Wang	2020	GLY 476	Academy of Agricultural Sciences in Xinyang, Henan Province, China	Central China	32.12	2018	152.7	more than to penultimate node 15cm	202	174	32.133	114.05	-8.07998	-5.40011	√		80.6	71.6	61.3	9.9	2.5		2.94					2
34	37	Analysis of Differences in Yield and Rice Quality in the Main Crop and the Ratoon Crop in Southern Henan Province	Hao Wang	2020	FLYX 1	Academy of Agricultural Sciences in Xinyang, Henan Province, China	Central China	32.12	2018	152.7	more than to penultimate node 15cm	202	174	32.133	114.05	-8.07998	-5.40011	√		81.1	70.5	55.8	17.8	7.5		2.75					3
34	37	Analysis of Differences in Yield and Rice Quality in the Main Crop and the Ratoon Crop in Southern Henan Province	Hao Wang	2020	CLY 018	Academy of Agricultural Sciences in Xinyang, Henan Province, China	Central China	32.12	2018	152.7	more than to penultimate node 15cm	202	174	32.133	114.05	-8.07998	-5.40011	√		81.9	73.4	57.9	9.2	3		2.88					2
34	37	Analysis of Differences in Yield and Rice Quality in the Main Crop and the Ratoon Crop in Southern Henan Province	Hao Wang	2020	LY 0815	Academy of Agricultural Sciences in Xinyang, Henan Province, China	Central China	32.12	2018	152.7	more than to penultimate node 15cm	202	174	32.133	114.05	-8.07998	-5.40011	√		81.5	70.9	52.5	13.2	8.2		2.83					4
34	37	Analysis of Differences in Yield and Rice Quality in the Main Crop and the Ratoon Crop in Southern Henan Province	Hao Wang	2020	ELY 476	Academy of Agricultural Sciences in Xinyang, Henan Province, China	Central China	32.12	2018	152.7	more than to penultimate node 15cm	202	174	32.133	114.05	-8.07998	-5.40011	√		81.3	71.3	49.6	18.1	4.7		2.82					3
34	37	Analysis of Differences in Yield and Rice Quality in the Main Crop and the Ratoon Crop in Southern Henan Province	Hao Wang	2020	ZLY 608	Academy of Agricultural Sciences in Xinyang, Henan Province, China	Central China	32.12	2018	152.7	more than to penultimate node 15cm	202	174	32.133	114.05	-8.07998	-5.40011	√		80.9	70.7	46.2	39.5	11.8		2.76					4
34	37	Analysis of Differences in Yield and Rice Quality in the Main Crop and the Ratoon Crop in Southern Henan Province	Hao Wang	2020	FLY 464	Academy of Agricultural Sciences in Xinyang, Henan Province, China	Central China	32.12	2018	152.7	more than to penultimate node 15cm	202	174	32.133	114.05	-8.07998	-5.40011	√		81.9	71.5	54.7	11.4	3		3.02					2
34	37	Analysis of Differences in Yield and Rice Quality in the Main Crop and the Ratoon Crop in Southern Henan Province	Hao Wang	2020	DY 8258	Academy of Agricultural Sciences in Xinyang, Henan Province, China	Central China	32.12	2018	152.7	more than to penultimate node 15cm	202	174	32.133	114.05	-8.07998	-5.40011	√		81.1	68.2	36.7	10.1	3.9		2.87					4
34	37	Analysis of Differences in Yield and Rice Quality in the Main Crop and the Ratoon Crop in Southern Henan Province	Hao Wang	2020	LY 6326	Academy of Agricultural Sciences in Xinyang, Henan Province, China	Central China	32.12	2018	152.7	more than to penultimate node 15cm	202	174	32.133	114.05	-8.07998	-5.40011		√	82.6	76	67.8	9.6	3		2.96					2
34	37	Analysis of Differences in Yield and Rice Quality in the Main Crop and the Ratoon Crop in Southern Henan Province	Hao Wang	2020	LY 9803	Academy of Agricultural Sciences in Xinyang, Henan Province, China	Central China	32.12	2018	152.7	more than to penultimate node 15cm	202	174	32.133	114.05	-8.07998	-5.40011		√	83.2	76.8	56.6	19.5	5.2		2.95					3
34	37	Analysis of Differences in Yield and Rice Quality in the Main Crop and the Ratoon Crop in Southern Henan Province	Hao Wang	2020	TLY 616	Academy of Agricultural Sciences in Xinyang, Henan Province, China	Central China	32.12	2018	152.7	more than to penultimate node 15cm	202	174	32.133	114.05	-8.07998	-5.40011		√	81.9	75.4	67	8.4	2.2		2.88					2
34	37	Analysis of Differences in Yield and Rice Quality in the Main Crop and the Ratoon Crop in Southern Henan Province	Hao Wang	2020	GLY 476	Academy of Agricultural Sciences in Xinyang, Henan Province, China	Central China	32.12	2018	152.7	more than to penultimate node 15cm	202	174	32.133	114.05	-8.07998	-5.40011		√	82.3	74.1	63.7	9.3	2.2		2.97					2
34	37	Analysis of Differences in Yield and Rice Quality in the Main Crop and the Ratoon Crop in Southern Henan Province	Hao Wang	2020	FLYX 1	Academy of Agricultural Sciences in Xinyang, Henan Province, China	Central China	32.12	2018	152.7	more than to penultimate node 15cm	202	174	32.133	114.05	-8.07998	-5.40011		√	81.7	75.4	67.8	7.8	1.3		2.95					1
34	37	Analysis of Differences in Yield and Rice Quality in the Main Crop and the Ratoon Crop in Southern Henan Province	Hao Wang	2020	CLY 018	Academy of Agricultural Sciences in Xinyang, Henan Province, China	Central China	32.12	2018	152.7	more than to penultimate node 15cm	202	174	32.133	114.05	-8.07998	-5.40011		√	81.2	75.9	76.9	4.2	0.8		2.99					1
34	37	Analysis of Differences in Yield and Rice Quality in the Main Crop and the Ratoon Crop in Southern Henan Province	Hao Wang	2020	LY 0815	Academy of Agricultural Sciences in Xinyang, Henan Province, China	Central China	32.12	2018	152.7	more than to penultimate node 15cm	202	174	32.133	114.05	-8.07998	-5.40011		√	82.6	76.1	72.7	3.3	0.5		3.03					1
34	37	Analysis of Differences in Yield and Rice Quality in the Main Crop and the Ratoon Crop in Southern Henan Province	Hao Wang	2020	ELY 476	Academy of Agricultural Sciences in Xinyang, Henan Province, China	Central China	32.12	2018	152.7	more than to penultimate node 15cm	202	174	32.133	114.05	-8.07998	-5.40011		√	82	74.5	51	12.3	2.6		2.87					2
34	37	Analysis of Differences in Yield and Rice Quality in the Main Crop and the Ratoon Crop in Southern Henan Province	Hao Wang	2020	ZLY 608	Academy of Agricultural Sciences in Xinyang, Henan Province, China	Central China	32.12	2018	152.7	more than to penultimate node 15cm	202	174	32.133	114.05	-8.07998	-5.40011		√	82	74.5	52.3	15.3	4.2		2.83					2
34	37	Analysis of Differences in Yield and Rice Quality in the Main Crop and the Ratoon Crop in Southern Henan Province	Hao Wang	2020	FLY 464	Academy of Agricultural Sciences in Xinyang, Henan Province, China	Central China	32.12	2018	152.7	more than to penultimate node 15cm	202	174	32.133	114.05	-8.07998	-5.40011		√	82	75.9	65.9	2.9	0.5		3.19					1
34	37	Analysis of Differences in Yield and Rice Quality in the Main Crop and the Ratoon Crop in Southern Henan Province	Hao Wang	2020	DY 8258	Academy of Agricultural Sciences in Xinyang, Henan Province, China	Central China	32.12	2018	152.7	more than to penultimate node 15cm	202	174	32.133	114.05	-8.07998	-5.40011		√	82.5	75.3	64.7	4.3	0.8		2.97					1
35	38	Effect of Different Rice‐Fish Modes on Yield and Quality of Ratooning Rice	Lu Chen	2021	HHZ	Mingyue Village Scientific Research Base, Lukou Town, Changsha County, Hunan Province, China	Central China	28.25	2018	149.4	occipital of the last 3 leaves	200	133.5	28.233	112.867	-7.87726	-2.21087	√		79.26	72.97	39.89	10.34	4.01		3.37		61.2	14.94	11.68	4
35	38	Effect of Different Rice‐Fish Modes on Yield and Quality of Ratooning Rice	Lu Chen	2021	HHZ	Mingyue Village Scientific Research Base, Lukou Town, Changsha County, Hunan Province, China	Central China	28.25	2018	149.4	occipital of the last 3 leaves	200	133.5	28.233	112.867	-7.87726	-2.21087	√		78.96	73.46	40.64	14.58	5.88		3.33		52	15.11	13.1	4
35	38	Effect of Different Rice‐Fish Modes on Yield and Quality of Ratooning Rice	Lu Chen	2021	HHZ	Mingyue Village Scientific Research Base, Lukou Town, Changsha County, Hunan Province, China	Central China	28.25	2018	149.4	occipital of the last 3 leaves	200	133.5	28.233	112.867	-7.87726	-2.21087	√		79.17	72.75	37.12	12.45	5.51		3.32		40.2	15.06	12.95	4
35	38	Effect of Different Rice‐Fish Modes on Yield and Quality of Ratooning Rice	Lu Chen	2021	YLY 800	Mingyue Village Scientific Research Base, Lukou Town, Changsha County, Hunan Province, China	Central China	28.25	2018	149.4	occipital of the last 3 leaves	200	133.5	28.233	112.867	-7.87726	-2.21087	√		79.84	72.2	60.57	51.25	22.25		2.85		75	12.2	11.88	4
35	38	Effect of Different Rice‐Fish Modes on Yield and Quality of Ratooning Rice	Lu Chen	2021	YLY 800	Mingyue Village Scientific Research Base, Lukou Town, Changsha County, Hunan Province, China	Central China	28.25	2018	149.4	occipital of the last 3 leaves	200	133.5	28.233	112.867	-7.87726	-2.21087	√		80.1	72.32	62.85	61.11	27.52		2.85		66.4	12.37	10.64	4
35	38	Effect of Different Rice‐Fish Modes on Yield and Quality of Ratooning Rice	Lu Chen	2021	YLY 800	Mingyue Village Scientific Research Base, Lukou Town, Changsha County, Hunan Province, China	Central China	28.25	2018	149.4	occipital of the last 3 leaves	200	133.5	28.233	112.867	-7.87726	-2.21087	√		79.65	72.65	61.78	57.62	23.64		2.89		59	12.81	11.15	4
35	38	Effect of Different Rice‐Fish Modes on Yield and Quality of Ratooning Rice	Lu Chen	2021	HHZ	Mingyue Village Scientific Research Base, Lukou Town, Changsha County, Hunan Province, China	Central China	28.25	2018	149.4	occipital of the last 3 leaves	200	133.5	28.233	112.867	-7.87726	-2.21087		√	80.04	74.01	60.62	1.4	0.48		3.42		42.1	16.92	16.64	1
35	38	Effect of Different Rice‐Fish Modes on Yield and Quality of Ratooning Rice	Lu Chen	2021	HHZ	Mingyue Village Scientific Research Base, Lukou Town, Changsha County, Hunan Province, China	Central China	28.25	2018	149.4	occipital of the last 3 leaves	200	133.5	28.233	112.867	-7.87726	-2.21087		√	79.77	73.69	60.8	1.7	0.47		3.42		55.5	17.32	15.79	1
35	38	Effect of Different Rice‐Fish Modes on Yield and Quality of Ratooning Rice	Lu Chen	2021	HHZ	Mingyue Village Scientific Research Base, Lukou Town, Changsha County, Hunan Province, China	Central China	28.25	2018	149.4	occipital of the last 3 leaves	200	133.5	28.233	112.867	-7.87726	-2.21087		√	79.36	73.6	59.37	1.44	0.45		3.44		50	17.52	14.45	1
35	38	Effect of Different Rice‐Fish Modes on Yield and Quality of Ratooning Rice	Lu Chen	2021	YLY 800	Mingyue Village Scientific Research Base, Lukou Town, Changsha County, Hunan Province, China	Central China	28.25	2018	149.4	occipital of the last 3 leaves	200	133.5	28.233	112.867	-7.87726	-2.21087		√	80.21	74.27	57.84	25.12	7.31		2.98		50	18.69	13.42	3
35	38	Effect of Different Rice‐Fish Modes on Yield and Quality of Ratooning Rice	Lu Chen	2021	YLY 800	Mingyue Village Scientific Research Base, Lukou Town, Changsha County, Hunan Province, China	Central China	28.25	2018	149.4	occipital of the last 3 leaves	200	133.5	28.233	112.867	-7.87726	-2.21087		√	80.45	74.43	60.26	19.23	4.32		2.94		50.2	19.94	11.75	2
35	38	Effect of Different Rice‐Fish Modes on Yield and Quality of Ratooning Rice	Lu Chen	2021	YLY 800	Mingyue Village Scientific Research Base, Lukou Town, Changsha County, Hunan Province, China	Central China	28.25	2018	149.4	occipital of the last 3 leaves	200	133.5	28.233	112.867	-7.87726	-2.21087		√	80.38	74.22	60.17	28.28	5.33		2.95		51	19.25	11.2	3
36	39	Dry Cultivation with Ratoon System Impacts Rice Quality Using Rice Flour Physicochemical Traits, Fatty and Amino Acids Contents	Zongkui Chen	2021	FHH	Huazhong Agricultural University, Hubei Province, China	Central China	30.48	2019	167.6	20cm	251	104.4	30.6	114.05	-7.62057	/	√				68.5		3.1					15.9		2
36	39	Dry Cultivation with Ratoon System Impacts Rice Quality Using Rice Flour Physicochemical Traits, Fatty and Amino Acids Contents	Zongkui Chen	2021	FHY	Huazhong Agricultural University, Hubei Province, China	Central China	30.48	2019	167.6	20cm	251	104.4	30.6	114.05	-7.62057	/	√				69.1		3.8					15.4		2
36	39	Dry Cultivation with Ratoon System Impacts Rice Quality Using Rice Flour Physicochemical Traits, Fatty and Amino Acids Contents	Zongkui Chen	2021	DHH	Huazhong Agricultural University, Hubei Province, China	Central China	30.48	2019	167.6	20cm	251	104.4	30.6	114.05	-7.62057	/	√				62.4		19.4					11.8		4
36	39	Dry Cultivation with Ratoon System Impacts Rice Quality Using Rice Flour Physicochemical Traits, Fatty and Amino Acids Contents	Zongkui Chen	2021	DHY	Huazhong Agricultural University, Hubei Province, China	Central China	30.48	2019	167.6	20cm	251	104.4	30.6	114.05	-7.62057	/	√				68.1		20.9					10.7		4
36	39	Dry Cultivation with Ratoon System Impacts Rice Quality Using Rice Flour Physicochemical Traits, Fatty and Amino Acids Contents	Zongkui Chen	2021	FHH	Huazhong Agricultural University, Hubei Province, China	Central China	30.48	2019	167.6	20cm	251	104.4	30.6	114.05	-7.62057	/		√			69.2		0.43					18.5		1
36	39	Dry Cultivation with Ratoon System Impacts Rice Quality Using Rice Flour Physicochemical Traits, Fatty and Amino Acids Contents	Zongkui Chen	2021	FHY	Huazhong Agricultural University, Hubei Province, China	Central China	30.48	2019	167.6	20cm	251	104.4	30.6	114.05	-7.62057	/		√			69.7		1.6					18.7		1
36	39	Dry Cultivation with Ratoon System Impacts Rice Quality Using Rice Flour Physicochemical Traits, Fatty and Amino Acids Contents	Zongkui Chen	2021	DHH	Huazhong Agricultural University, Hubei Province, China	Central China	30.48	2019	167.6	20cm	251	104.4	30.6	114.05	-7.62057	/		√			66.9		2.2					15.4		2
36	39	Dry Cultivation with Ratoon System Impacts Rice Quality Using Rice Flour Physicochemical Traits, Fatty and Amino Acids Contents	Zongkui Chen	2021	DHY	Huazhong Agricultural University, Hubei Province, China	Central China	30.48	2019	167.6	20cm	251	104.4	30.6	114.05	-7.62057	/		√			68.7		4					15.9		2
37	40	Differences in Starch Structural and Physicochemical Properties and Texture Characteristics of Cooked Rice Between the Main Crop and Ratoon Rice	Fei Deng	2021	Chuanyou 6203	Longchang, Sichuan Province, China	Southwest China	29.18	2019	132.5	/	167	60	28.8	104.6	-6.49704	-1.84294	√											13.32	8.45	4
37	40	Differences in Starch Structural and Physicochemical Properties and Texture Characteristics of Cooked Rice Between the Main Crop and Ratoon Rice	Fei Deng	2021	Yixiangyou 2115	Longchang, Sichuan Province, China	Southwest China	29.18	2019	132.5	/	167	60	28.8	104.6	-6.49704	-1.84294	√											12.15	8.33	4
37	40	Differences in Starch Structural and Physicochemical Properties and Texture Characteristics of Cooked Rice Between the Main Crop and Ratoon Rice	Fei Deng	2021	Fyou 498	Longchang, Sichuan Province, China	Southwest China	29.18	2019	132.5	/	167	60	28.8	104.6	-6.49704	-1.84294	√											19.07	7.56	1
37	40	Differences in Starch Structural and Physicochemical Properties and Texture Characteristics of Cooked Rice Between the Main Crop and Ratoon Rice	Fei Deng	2021	Chuanyou 6203	Longchang, Sichuan Province, China	Southwest China	29.18	2019	132.5	/	167	60	28.8	104.6	-6.49704	-1.84294		√										19.6	5.33	1
37	40	Differences in Starch Structural and Physicochemical Properties and Texture Characteristics of Cooked Rice Between the Main Crop and Ratoon Rice	Fei Deng	2021	Yixiangyou 2115	Longchang, Sichuan Province, China	Southwest China	29.18	2019	132.5	/	167	60	28.8	104.6	-6.49704	-1.84294		√										16.59	5.99	1
37	40	Differences in Starch Structural and Physicochemical Properties and Texture Characteristics of Cooked Rice Between the Main Crop and Ratoon Rice	Fei Deng	2021	Fyou 498	Longchang, Sichuan Province, China	Southwest China	29.18	2019	132.5	/	167	60	28.8	104.6	-6.49704	-1.84294		√										23.57	5.47	1
38	41	Screening of Hybrid Rice Varieties Suitable for Ratooning	Jiaxing Huang	2021	BLY 027	Hunan Agricultural University internship base in Chating Town, Wangcheng District, Changsha City, Hunan Province, China	Central China	28.35	2017	131.1	30cm	/	70	28.233	112.867	-8.07271	-6.8637	√		80.4		35.7	26.2	18.4	6.1	3	6.9	83	12.5		4
38	41	Screening of Hybrid Rice Varieties Suitable for Ratooning	Jiaxing Huang	2021	NLY 002	Hunan Agricultural University internship base in Chating Town, Wangcheng District, Changsha City, Hunan Province, China	Central China	28.35	2017	131.1	30cm	/	70	28.233	112.867	-8.07271	-6.8637	√		78.9		38.6	49.5	26.2	6.2	3.1	5	86	16.2		4
38	41	Screening of Hybrid Rice Varieties Suitable for Ratooning	Jiaxing Huang	2021	NLY 050	Hunan Agricultural University internship base in Chating Town, Wangcheng District, Changsha City, Hunan Province, China	Central China	28.35	2017	131.1	30cm	/	70	28.233	112.867	-8.07271	-6.8637	√		80.2		36.7	35.9	15.7	6	3	5.6	51	22.7		4
38	41	Screening of Hybrid Rice Varieties Suitable for Ratooning	Jiaxing Huang	2021	LY 389	Hunan Agricultural University internship base in Chating Town, Wangcheng District, Changsha City, Hunan Province, China	Central China	28.35	2017	131.1	30cm	/	70	28.233	112.867	-8.07271	-6.8637	√		79.7		48.1	21.3	19.1	6	3	6.8	73	18.9		4
38	41	Screening of Hybrid Rice Varieties Suitable for Ratooning	Jiaxing Huang	2021	NLY 199	Hunan Agricultural University internship base in Chating Town, Wangcheng District, Changsha City, Hunan Province, China	Central China	28.35	2017	131.1	30cm	/	70	28.233	112.867	-8.07271	-6.8637	√		78.8		40.9	27.1	12.9	6.3	3.1	5.3	60	21.4		4
38	41	Screening of Hybrid Rice Varieties Suitable for Ratooning	Jiaxing Huang	2021	WLY 889	Hunan Agricultural University internship base in Chating Town, Wangcheng District, Changsha City, Hunan Province, China	Central China	28.35	2017	131.1	30cm	/	70	28.233	112.867	-8.07271	-6.8637	√		81.1		45.1	46.9	21.7	6.2	3	5.9	65	14.8		4
38	41	Screening of Hybrid Rice Varieties Suitable for Ratooning	Jiaxing Huang	2021	YLY 9918	Hunan Agricultural University internship base in Chating Town, Wangcheng District, Changsha City, Hunan Province, China	Central China	28.35	2017	131.1	30cm	/	70	28.233	112.867	-8.07271	-6.8637	√		80.5		41.3	23.6	16.2	6	3	6.7	84	17.2		4
38	41	Screening of Hybrid Rice Varieties Suitable for Ratooning	Jiaxing Huang	2021	ZLY 608	Hunan Agricultural University internship base in Chating Town, Wangcheng District, Changsha City, Hunan Province, China	Central China	28.35	2017	131.1	30cm	/	70	28.233	112.867	-8.07271	-6.8637	√		81.6		44.6	43.8	23.6	6.1	3.1	6.3	76	18.6		4
38	41	Screening of Hybrid Rice Varieties Suitable for Ratooning	Jiaxing Huang	2021	464S/R0509	Hunan Agricultural University internship base in Chating Town, Wangcheng District, Changsha City, Hunan Province, China	Central China	28.35	2018	146.1	30cm	/	70	28.233	112.867	-7.87726	-2.21087	√		80.3		42.8	31.8	17.5	6	3	5	91	10.5		4
38	41	Screening of Hybrid Rice Varieties Suitable for Ratooning	Jiaxing Huang	2021	3502S/R010	Hunan Agricultural University internship base in Chating Town, Wangcheng District, Changsha City, Hunan Province, China	Central China	28.35	2018	146.1	30cm	/	70	28.233	112.867	-7.87726	-2.21087	√		80.6		39	29.2	23.2	6.1	3	5.8	46	20.6		4
38	41	Screening of Hybrid Rice Varieties Suitable for Ratooning	Jiaxing Huang	2021	BLY 023	Hunan Agricultural University internship base in Chating Town, Wangcheng District, Changsha City, Hunan Province, China	Central China	28.35	2018	146.1	30cm	/	70	28.233	112.867	-7.87726	-2.21087	√		79.8		34.3	40.8	16.7	6	3	4.8	82	12.1		4
38	41	Screening of Hybrid Rice Varieties Suitable for Ratooning	Jiaxing Huang	2021	BLY 031	Hunan Agricultural University internship base in Chating Town, Wangcheng District, Changsha City, Hunan Province, China	Central China	28.35	2018	146.1	30cm	/	70	28.233	112.867	-7.87726	-2.21087	√		80.4		40.3	60.7	17.9	6.1	2.9	5.7	90	22.4		4
38	41	Screening of Hybrid Rice Varieties Suitable for Ratooning	Jiaxing Huang	2021	CLY 017	Hunan Agricultural University internship base in Chating Town, Wangcheng District, Changsha City, Hunan Province, China	Central China	28.35	2018	146.1	30cm	/	70	28.233	112.867	-7.87726	-2.21087	√		79		34.9	65.4	21.9	6.2	3	5.4	76	11.4		4
38	41	Screening of Hybrid Rice Varieties Suitable for Ratooning	Jiaxing Huang	2021	NLY 002	Hunan Agricultural University internship base in Chating Town, Wangcheng District, Changsha City, Hunan Province, China	Central China	28.35	2018	146.1	30cm	/	70	28.233	112.867	-7.87726	-2.21087	√		81.2		47.4	33.4	31.3	6.1	3	4.7	83	15.5		4
38	41	Screening of Hybrid Rice Varieties Suitable for Ratooning	Jiaxing Huang	2021	NLY 019	Hunan Agricultural University internship base in Chating Town, Wangcheng District, Changsha City, Hunan Province, China	Central China	28.35	2018	146.1	30cm	/	70	28.233	112.867	-7.87726	-2.21087	√		79.4		38.8	47.6	22.8	6	2.9	6	41	25.3		4
38	41	Screening of Hybrid Rice Varieties Suitable for Ratooning	Jiaxing Huang	2021	LY 389	Hunan Agricultural University internship base in Chating Town, Wangcheng District, Changsha City, Hunan Province, China	Central China	28.35	2018	146.1	30cm	/	70	28.233	112.867	-7.87726	-2.21087	√		81.3		41.2	28.2	15.6	6.1	3	6.3	86	17.6		4
38	41	Screening of Hybrid Rice Varieties Suitable for Ratooning	Jiaxing Huang	2021	CLY 036	Hunan Agricultural University internship base in Chating Town, Wangcheng District, Changsha City, Hunan Province, China	Central China	28.35	2018	146.1	30cm	/	70	28.233	112.867	-7.87726	-2.21087	√		80.7		50.4	49.8	14.5	6.1	3	5.8	48	26.1		4
38	41	Screening of Hybrid Rice Varieties Suitable for Ratooning	Jiaxing Huang	2021	GLY 001	Hunan Agricultural University internship base in Chating Town, Wangcheng District, Changsha City, Hunan Province, China	Central China	28.35	2018	146.1	30cm	/	70	28.233	112.867	-7.87726	-2.21087	√		79.5		39.1	51.9	25.1	6	3	6.1	69	10.2		4
38	41	Screening of Hybrid Rice Varieties Suitable for Ratooning	Jiaxing Huang	2021	HLY 818	Hunan Agricultural University internship base in Chating Town, Wangcheng District, Changsha City, Hunan Province, China	Central China	28.35	2018	146.1	30cm	/	70	28.233	112.867	-7.87726	-2.21087	√		79.7		40.7	25.5	20	6.3	3.1	4.5	35	24.2		4
38	41	Screening of Hybrid Rice Varieties Suitable for Ratooning	Jiaxing Huang	2021	WLY 008	Hunan Agricultural University internship base in Chating Town, Wangcheng District, Changsha City, Hunan Province, China	Central China	28.35	2018	146.1	30cm	/	70	28.233	112.867	-7.87726	-2.21087	√		80.2		47.6	44.3	29.2	6.2	3.1	5.3	82	23.7		4
38	41	Screening of Hybrid Rice Varieties Suitable for Ratooning	Jiaxing Huang	2021	WLY 889	Hunan Agricultural University internship base in Chating Town, Wangcheng District, Changsha City, Hunan Province, China	Central China	28.35	2018	146.1	30cm	/	70	28.233	112.867	-7.87726	-2.21087	√		80.4		44.8	43	27.4	6.1	3	5	65	15.9		4
38	41	Screening of Hybrid Rice Varieties Suitable for Ratooning	Jiaxing Huang	2021	ZLY 005	Hunan Agricultural University internship base in Chating Town, Wangcheng District, Changsha City, Hunan Province, China	Central China	28.35	2018	146.1	30cm	/	70	28.233	112.867	-7.87726	-2.21087	√		80.8		34	37.5	26.3	6	3	3.5	82	14.6		4
38	41	Screening of Hybrid Rice Varieties Suitable for Ratooning	Jiaxing Huang	2021	YLY 9918	Hunan Agricultural University internship base in Chating Town, Wangcheng District, Changsha City, Hunan Province, China	Central China	28.35	2018	146.1	30cm	/	70	28.233	112.867	-7.87726	-2.21087	√		79.6		40.4	27.1	18.1	6.1	3	6.4	93	15.3		4
38	41	Screening of Hybrid Rice Varieties Suitable for Ratooning	Jiaxing Huang	2021	ZLY 608	Hunan Agricultural University internship base in Chating Town, Wangcheng District, Changsha City, Hunan Province, China	Central China	28.35	2018	146.1	30cm	/	70	28.233	112.867	-7.87726	-2.21087	√		80.3		42.5	38	18.6	6	3	6.8	80	19.1		4
38	41	Screening of Hybrid Rice Varieties Suitable for Ratooning	Jiaxing Huang	2021	BLY 027	Hunan Agricultural University internship base in Chating Town, Wangcheng District, Changsha City, Hunan Province, China	Central China	28.35	2017	131.1	30cm	/	70	28.233	112.867	-8.07271	-6.8637		√	80.1		65.8	18.5	3.7	6.1	3	5.8	86	10.2		4
38	41	Screening of Hybrid Rice Varieties Suitable for Ratooning	Jiaxing Huang	2021	NLY 002	Hunan Agricultural University internship base in Chating Town, Wangcheng District, Changsha City, Hunan Province, China	Central China	28.35	2017	131.1	30cm	/	70	28.233	112.867	-8.07271	-6.8637		√	79.8		61.1	14.3	3.2	6	2.9	4.6	79	17.4		2
38	41	Screening of Hybrid Rice Varieties Suitable for Ratooning	Jiaxing Huang	2021	NLY 050	Hunan Agricultural University internship base in Chating Town, Wangcheng District, Changsha City, Hunan Province, China	Central China	28.35	2017	131.1	30cm	/	70	28.233	112.867	-8.07271	-6.8637		√	80.9		63.5	16.7	2.9	6.3	3.1	6.3	55	21.2		2
38	41	Screening of Hybrid Rice Varieties Suitable for Ratooning	Jiaxing Huang	2021	LY 389	Hunan Agricultural University internship base in Chating Town, Wangcheng District, Changsha City, Hunan Province, China	Central China	28.35	2017	131.1	30cm	/	70	28.233	112.867	-8.07271	-6.8637		√	80.7		64.2	13.6	2.4	6	3	6.5	82	16.8		2
38	41	Screening of Hybrid Rice Varieties Suitable for Ratooning	Jiaxing Huang	2021	NLY 199	Hunan Agricultural University internship base in Chating Town, Wangcheng District, Changsha City, Hunan Province, China	Central China	28.35	2017	131.1	30cm	/	70	28.233	112.867	-8.07271	-6.8637		√	81.1		61.8	11.9	3.1	6	3.1	5.1	58	23.1		2
38	41	Screening of Hybrid Rice Varieties Suitable for Ratooning	Jiaxing Huang	2021	WLY 889	Hunan Agricultural University internship base in Chating Town, Wangcheng District, Changsha City, Hunan Province, China	Central China	28.35	2017	131.1	30cm	/	70	28.233	112.867	-8.07271	-6.8637		√	79.9		67.2	17.5	4.3	6.1	3	6.8	79	13.9		4
38	41	Screening of Hybrid Rice Varieties Suitable for Ratooning	Jiaxing Huang	2021	YLY 9918	Hunan Agricultural University internship base in Chating Town, Wangcheng District, Changsha City, Hunan Province, China	Central China	28.35	2017	131.1	30cm	/	70	28.233	112.867	-8.07271	-6.8637		√	80.4		63.9	15.9	2.5	6	3.1	6.4	90	15.8		2
38	41	Screening of Hybrid Rice Varieties Suitable for Ratooning	Jiaxing Huang	2021	ZLY 608	Hunan Agricultural University internship base in Chating Town, Wangcheng District, Changsha City, Hunan Province, China	Central China	28.35	2017	131.1	30cm	/	70	28.233	112.867	-8.07271	-6.8637		√	80		65.1	16.1	2.7	6.1	3	6.9	85	19.3		2
38	41	Screening of Hybrid Rice Varieties Suitable for Ratooning	Jiaxing Huang	2021	464S/R0509	Hunan Agricultural University internship base in Chating Town, Wangcheng District, Changsha City, Hunan Province, China	Central China	28.35	2018	146.1	30cm	/	70	28.233	112.867	-7.87726	-2.21087		√	80.6		66.5	12	3.3	6	3	6.2	87	12.1		4
38	41	Screening of Hybrid Rice Varieties Suitable for Ratooning	Jiaxing Huang	2021	3502S/R010	Hunan Agricultural University internship base in Chating Town, Wangcheng District, Changsha City, Hunan Province, China	Central China	28.35	2018	146.1	30cm	/	70	28.233	112.867	-7.87726	-2.21087		√	81.5		61.1	12.4	2.6	6.2	3.1	6.7	49	21.5		2
38	41	Screening of Hybrid Rice Varieties Suitable for Ratooning	Jiaxing Huang	2021	BLY 023	Hunan Agricultural University internship base in Chating Town, Wangcheng District, Changsha City, Hunan Province, China	Central China	28.35	2018	146.1	30cm	/	70	28.233	112.867	-7.87726	-2.21087		√	81		61.4	16.7	4.3	6	2.9	5.3	79	11.7		4
38	41	Screening of Hybrid Rice Varieties Suitable for Ratooning	Jiaxing Huang	2021	BLY 031	Hunan Agricultural University internship base in Chating Town, Wangcheng District, Changsha City, Hunan Province, China	Central China	28.35	2018	146.1	30cm	/	70	28.233	112.867	-7.87726	-2.21087		√	81.3		62	17	2.4	6.1	3.1	6	88	23.9		2
38	41	Screening of Hybrid Rice Varieties Suitable for Ratooning	Jiaxing Huang	2021	CLY 017	Hunan Agricultural University internship base in Chating Town, Wangcheng District, Changsha City, Hunan Province, China	Central China	28.35	2018	146.1	30cm	/	70	28.233	112.867	-7.87726	-2.21087		√	79.5		61.6	18.8	3.1	6.2	3	5.6	86	10.7		4
38	41	Screening of Hybrid Rice Varieties Suitable for Ratooning	Jiaxing Huang	2021	NLY 002	Hunan Agricultural University internship base in Chating Town, Wangcheng District, Changsha City, Hunan Province, China	Central China	28.35	2018	146.1	30cm	/	70	28.233	112.867	-7.87726	-2.21087		√	80.8		65.1	12.3	2.7	6.1	3	4.4	85	17.3		2
38	41	Screening of Hybrid Rice Varieties Suitable for Ratooning	Jiaxing Huang	2021	NLY 019	Hunan Agricultural University internship base in Chating Town, Wangcheng District, Changsha City, Hunan Province, China	Central China	28.35	2018	146.1	30cm	/	70	28.233	112.867	-7.87726	-2.21087		√	80.6		63.3	9.4	1.5	6.2	3.1	5.6	48	23.8		1
38	41	Screening of Hybrid Rice Varieties Suitable for Ratooning	Jiaxing Huang	2021	LY 389	Hunan Agricultural University internship base in Chating Town, Wangcheng District, Changsha City, Hunan Province, China	Central China	28.35	2018	146.1	30cm	/	70	28.233	112.867	-7.87726	-2.21087		√	81.7		67.5	10.7	2	6	3	6.9	80	18.2		1
38	41	Screening of Hybrid Rice Varieties Suitable for Ratooning	Jiaxing Huang	2021	CLY 036	Hunan Agricultural University internship base in Chating Town, Wangcheng District, Changsha City, Hunan Province, China	Central China	28.35	2018	146.1	30cm	/	70	28.233	112.867	-7.87726	-2.21087		√	80.2		64	10.9	2.2	6.3	3.1	6	52	25		4
38	41	Screening of Hybrid Rice Varieties Suitable for Ratooning	Jiaxing Huang	2021	GLY 001	Hunan Agricultural University internship base in Chating Town, Wangcheng District, Changsha City, Hunan Province, China	Central China	28.35	2018	146.1	30cm	/	70	28.233	112.867	-7.87726	-2.21087		√	79.3		62.2	13.8	3.5	6	2.9	7	75	11.9		4
38	41	Screening of Hybrid Rice Varieties Suitable for Ratooning	Jiaxing Huang	2021	HLY 818	Hunan Agricultural University internship base in Chating Town, Wangcheng District, Changsha City, Hunan Province, China	Central China	28.35	2018	146.1	30cm	/	70	28.233	112.867	-7.87726	-2.21087		√	80.7		63.5	10.6	2.9	6.1	3	4.2	38	22.6		2
38	41	Screening of Hybrid Rice Varieties Suitable for Ratooning	Jiaxing Huang	2021	WLY 008	Hunan Agricultural University internship base in Chating Town, Wangcheng District, Changsha City, Hunan Province, China	Central China	28.35	2018	146.1	30cm	/	70	28.233	112.867	-7.87726	-2.21087		√	80.5		60.9	13.2	2.8	6	2.9	5	90	25.2		4
38	41	Screening of Hybrid Rice Varieties Suitable for Ratooning	Jiaxing Huang	2021	WLY 889	Hunan Agricultural University internship base in Chating Town, Wangcheng District, Changsha City, Hunan Province, China	Central China	28.35	2018	146.1	30cm	/	70	28.233	112.867	-7.87726	-2.21087		√	80.3		61.7	14.8	4.2	6.1	3.1	5.8	60	13.1		4
38	41	Screening of Hybrid Rice Varieties Suitable for Ratooning	Jiaxing Huang	2021	ZLY 005	Hunan Agricultural University internship base in Chating Town, Wangcheng District, Changsha City, Hunan Province, China	Central China	28.35	2018	146.1	30cm	/	70	28.233	112.867	-7.87726	-2.21087		√	79.9		61	17.6	3.6	6.1	3	4.8	79	12.9		4
38	41	Screening of Hybrid Rice Varieties Suitable for Ratooning	Jiaxing Huang	2021	YLY 9918	Hunan Agricultural University internship base in Chating Town, Wangcheng District, Changsha City, Hunan Province, China	Central China	28.35	2018	146.1	30cm	/	70	28.233	112.867	-7.87726	-2.21087		√	80.6		63.6	12.7	1.9	6.1	3	6.7	92	16.5		1
38	41	Screening of Hybrid Rice Varieties Suitable for Ratooning	Jiaxing Huang	2021	ZLY 608	Hunan Agricultural University internship base in Chating Town, Wangcheng District, Changsha City, Hunan Province, China	Central China	28.35	2018	146.1	30cm	/	70	28.233	112.867	-7.87726	-2.21087		√	80.8		60.4	12.3	1.6	6.2	3.1	7	89	18.9		1
39	42	Amylose Content, Morphology, Crystal Structure, and Thermal Properties of Starch Grains in Main and Ratoon Rice Crops	Na Kuang	2021	WXYHZ	Datonghu district of Yiyang, Hunan Province, China	Central China	29.13	2017	135.1	30cm	250	174	29.05	111.683	-9.00225	-1.14632	√											14.91		1
39	42	Amylose Content, Morphology, Crystal Structure, and Thermal Properties of Starch Grains in Main and Ratoon Rice Crops	Na Kuang	2021	CKHZ	Datonghu district of Yiyang, Hunan Province, China	Central China	29.13	2017	135.1	30cm	250	174	29.05	111.683	-9.00225	-1.14632	√											16.54		1
39	42	Amylose Content, Morphology, Crystal Structure, and Thermal Properties of Starch Grains in Main and Ratoon Rice Crops	Na Kuang	2021	CKY308	Datonghu district of Yiyang, Hunan Province, China	Central China	29.13	2017	135.1	30cm	250	174	29.05	111.683	-9.00225	-1.14632	√											20.76		1
39	42	Amylose Content, Morphology, Crystal Structure, and Thermal Properties of Starch Grains in Main and Ratoon Rice Crops	Na Kuang	2021	CKSM	Datonghu district of Yiyang, Hunan Province, China	Central China	29.13	2017	135.1	30cm	250	174	29.05	111.683	-9.00225	-1.14632	√											17.63		1
39	42	Amylose Content, Morphology, Crystal Structure, and Thermal Properties of Starch Grains in Main and Ratoon Rice Crops	Na Kuang	2021	MXZ2	Datonghu district of Yiyang, Hunan Province, China	Central China	29.13	2017	135.1	30cm	250	174	29.05	111.683	-9.00225	-1.14632	√											16.37		1
39	42	Amylose Content, Morphology, Crystal Structure, and Thermal Properties of Starch Grains in Main and Ratoon Rice Crops	Na Kuang	2021	XYXZ	Datonghu district of Yiyang, Hunan Province, China	Central China	29.13	2017	135.1	30cm	250	174	29.05	111.683	-9.00225	-1.14632	√											17.11		1
39	42	Amylose Content, Morphology, Crystal Structure, and Thermal Properties of Starch Grains in Main and Ratoon Rice Crops	Na Kuang	2021	MXXZ	Datonghu district of Yiyang, Hunan Province, China	Central China	29.13	2017	135.1	30cm	250	174	29.05	111.683	-9.00225	-1.14632	√											16.4		1
39	42	Amylose Content, Morphology, Crystal Structure, and Thermal Properties of Starch Grains in Main and Ratoon Rice Crops	Na Kuang	2021	WXYHZ	Datonghu district of Yiyang, Hunan Province, China	Central China	29.13	2017	135.1	30cm	250	174	29.05	111.683	-9.00225	-1.14632		√										17.63		1
39	42	Amylose Content, Morphology, Crystal Structure, and Thermal Properties of Starch Grains in Main and Ratoon Rice Crops	Na Kuang	2021	CKHZ	Datonghu district of Yiyang, Hunan Province, China	Central China	29.13	2017	135.1	30cm	250	174	29.05	111.683	-9.00225	-1.14632		√										19.75		1
39	42	Amylose Content, Morphology, Crystal Structure, and Thermal Properties of Starch Grains in Main and Ratoon Rice Crops	Na Kuang	2021	CKY308	Datonghu district of Yiyang, Hunan Province, China	Central China	29.13	2017	135.1	30cm	250	174	29.05	111.683	-9.00225	-1.14632		√										21.42		1
39	42	Amylose Content, Morphology, Crystal Structure, and Thermal Properties of Starch Grains in Main and Ratoon Rice Crops	Na Kuang	2021	CKSM	Datonghu district of Yiyang, Hunan Province, China	Central China	29.13	2017	135.1	30cm	250	174	29.05	111.683	-9.00225	-1.14632		√										17.89		1
39	42	Amylose Content, Morphology, Crystal Structure, and Thermal Properties of Starch Grains in Main and Ratoon Rice Crops	Na Kuang	2021	MXZ2	Datonghu district of Yiyang, Hunan Province, China	Central China	29.13	2017	135.1	30cm	250	174	29.05	111.683	-9.00225	-1.14632		√										16.63		1
39	42	Amylose Content, Morphology, Crystal Structure, and Thermal Properties of Starch Grains in Main and Ratoon Rice Crops	Na Kuang	2021	XYXZ	Datonghu district of Yiyang, Hunan Province, China	Central China	29.13	2017	135.1	30cm	250	174	29.05	111.683	-9.00225	-1.14632		√										16.25		1
39	42	Amylose Content, Morphology, Crystal Structure, and Thermal Properties of Starch Grains in Main and Ratoon Rice Crops	Na Kuang	2021	MXXZ	Datonghu district of Yiyang, Hunan Province, China	Central China	29.13	2017	135.1	30cm	250	174	29.05	111.683	-9.00225	-1.14632		√										16.83		1
40	43	Effects of Water Management on Grain Quality of Ratoon Rice	Xiaofeng Wang	2021	LY 6326	Test base in Jiupu Village, Chidong Town, Huanggang City, Hubei Province, China	Central China	30.2	2018	150.1	40cm	251	150	30.6	114.05	-8.63411	-2.05561	√		74.8	64.2	51.1	3.597	7.863				86.67	12.15	7.84	4
40	43	Effects of Water Management on Grain Quality of Ratoon Rice	Xiaofeng Wang	2021	LY 6326	Test base in Jiupu Village, Chidong Town, Huanggang City, Hubei Province, China	Central China	30.2	2018	150.1	40cm	251	150	30.6	114.05	-8.63411	-2.05561	√		73.6	63.4	47.3	2.973	7.717				108.3	12.87	7.59	4
40	43	Effects of Water Management on Grain Quality of Ratoon Rice	Xiaofeng Wang	2021	LY 6326	Test base in Jiupu Village, Chidong Town, Huanggang City, Hubei Province, China	Central China	30.2	2018	150.1	40cm	251	150	30.6	114.05	-8.63411	-2.05561		√	79.7	70.4	66.8	0.603	2.513				74.67	15.07	5.56	2
40	43	Effects of Water Management on Grain Quality of Ratoon Rice	Xiaofeng Wang	2021	LY 6326	Test base in Jiupu Village, Chidong Town, Huanggang City, Hubei Province, China	Central China	30.2	2018	150.1	40cm	251	150	30.6	114.05	-8.63411	-2.05561		√	76.8	67.4	59.1	0.52	2.953				78	15.57	5.14	2
41	44	Effects of Nitrogen Fertilization for Bud Initiation and Tiller Growth on Yield and Quality of Rice Ratoon Crop in Central China	Desheng Yang	2021	FLYX1	Jiupu Village, Chidong Town, Qichun County, Hubei Province, central China	Central China	30.27	2018	150.1	45cm	251	/	30.6	114.05	-8.63411	-2.05561	√		79.8	65.3	48.8	16.4			43.5					3
41	44	Effects of Nitrogen Fertilization for Bud Initiation and Tiller Growth on Yield and Quality of Rice Ratoon Crop in Central China	Desheng Yang	2021	FLYX1	Jiupu Village, Chidong Town, Qichun County, Hubei Province, central China	Central China	30.27	2018	150.1	45cm	251	/	30.6	114.05	-8.63411	-2.05561	√		80	66.2	49.5	15			41.2					3
41	44	Effects of Nitrogen Fertilization for Bud Initiation and Tiller Growth on Yield and Quality of Rice Ratoon Crop in Central China	Desheng Yang	2021	FLYX1	Jiupu Village, Chidong Town, Qichun County, Hubei Province, central China	Central China	30.27	2019	164.5	45cm	251	/	30.6	114.05	-7.62057	/	√		80.4	69.3	59.1	9.4			25.5					1
41	44	Effects of Nitrogen Fertilization for Bud Initiation and Tiller Growth on Yield and Quality of Rice Ratoon Crop in Central China	Desheng Yang	2021	FLYX1	Jiupu Village, Chidong Town, Qichun County, Hubei Province, central China	Central China	30.27	2019	164.5	45cm	251	/	30.6	114.05	-7.62057	/	√		80.3	69.7	60.8	9			25.1					1
41	44	Effects of Nitrogen Fertilization for Bud Initiation and Tiller Growth on Yield and Quality of Rice Ratoon Crop in Central China	Desheng Yang	2021	FLYX1	Jiupu Village, Chidong Town, Qichun County, Hubei Province, central China	Central China	30.27	2018	150.1	45cm	251	0	30.6	114.05	-8.63411	-2.05561		√	78.9	66.7	56.5	5.2			21.2					1
41	44	Effects of Nitrogen Fertilization for Bud Initiation and Tiller Growth on Yield and Quality of Rice Ratoon Crop in Central China	Desheng Yang	2021	FLYX1	Jiupu Village, Chidong Town, Qichun County, Hubei Province, central China	Central China	30.27	2018	150.1	45cm	251	75	30.6	114.05	-8.63411	-2.05561		√	79.8	67.9	61.2	5.4			22.7					1
41	44	Effects of Nitrogen Fertilization for Bud Initiation and Tiller Growth on Yield and Quality of Rice Ratoon Crop in Central China	Desheng Yang	2021	FLYX1	Jiupu Village, Chidong Town, Qichun County, Hubei Province, central China	Central China	30.27	2018	150.1	45cm	251	75	30.6	114.05	-8.63411	-2.05561		√	79.3	67.3	57.4	5			21.6					1
41	44	Effects of Nitrogen Fertilization for Bud Initiation and Tiller Growth on Yield and Quality of Rice Ratoon Crop in Central China	Desheng Yang	2021	FLYX1	Jiupu Village, Chidong Town, Qichun County, Hubei Province, central China	Central China	30.27	2018	150.1	45cm	251	150	30.6	114.05	-8.63411	-2.05561		√	80.1	67.8	61.2	5.1			21.4					1
41	44	Effects of Nitrogen Fertilization for Bud Initiation and Tiller Growth on Yield and Quality of Rice Ratoon Crop in Central China	Desheng Yang	2021	FLYX1	Jiupu Village, Chidong Town, Qichun County, Hubei Province, central China	Central China	30.27	2019	164.5	45cm	251	0	30.6	114.05	-7.62057	/		√	78.8	68.6	58	6.8			24.3					1
41	44	Effects of Nitrogen Fertilization for Bud Initiation and Tiller Growth on Yield and Quality of Rice Ratoon Crop in Central China	Desheng Yang	2021	FLYX1	Jiupu Village, Chidong Town, Qichun County, Hubei Province, central China	Central China	30.27	2019	164.5	45cm	251	75	30.6	114.05	-7.62057	/		√	79.8	70.4	66.9	5			19.7					1
41	44	Effects of Nitrogen Fertilization for Bud Initiation and Tiller Growth on Yield and Quality of Rice Ratoon Crop in Central China	Desheng Yang	2021	FLYX1	Jiupu Village, Chidong Town, Qichun County, Hubei Province, central China	Central China	30.27	2019	164.5	45cm	251	75	30.6	114.05	-7.62057	/		√	79.1	68.8	61	6.6			23.5					1
41	44	Effects of Nitrogen Fertilization for Bud Initiation and Tiller Growth on Yield and Quality of Rice Ratoon Crop in Central China	Desheng Yang	2021	FLYX1	Jiupu Village, Chidong Town, Qichun County, Hubei Province, central China	Central China	30.27	2019	164.5	45cm	251	150	30.6	114.05	-7.62057	/		√	80.2	70.6	67.9	5.6			20.6					1
42	45	Comparison of Rice Quality between Main Crop and Ratoon Crop and Effects of Stubble Height on Quality Traits	Xiao-Yun Yao	2021	LZ	Gao 'an Base of Jiangxi Academy of Agricultural Sciences, China	East China	28.42	2018	153.2	40cm	299	69.6	28.6	115.917	-7.24257	-0.776177	√		78.45	62.75	55.16	18.06	7.18	5.99	3.29	6	62	13.04		4
42	45	Comparison of Rice Quality between Main Crop and Ratoon Crop and Effects of Stubble Height on Quality Traits	Xiao-Yun Yao	2021	YT SV LZ	Gao 'an Base of Jiangxi Academy of Agricultural Sciences, China	East China	28.42	2018	153.2	40cm	299	69.6	28.6	115.917	-7.24257	-0.776177	√		81.04	65.2	57.73	24.15	8.45	6.19	3.11	5.92	66.5	13.59		4
42	45	Comparison of Rice Quality between Main Crop and Ratoon Crop and Effects of Stubble Height on Quality Traits	Xiao-Yun Yao	2021	F26S/LZ	Gao 'an Base of Jiangxi Academy of Agricultural Sciences, China	East China	28.42	2018	153.2	40cm	299	69.6	28.6	115.917	-7.24257	-0.776177	√		79.98	66.3	57.91	27.69	9.74	6.12	3.22	6	64.5	12.57		4
42	45	Comparison of Rice Quality between Main Crop and Ratoon Crop and Effects of Stubble Height on Quality Traits	Xiao-Yun Yao	2021	CLYLZ	Gao 'an Base of Jiangxi Academy of Agricultural Sciences, China	East China	28.42	2018	153.2	40cm	299	69.6	28.6	115.917	-7.24257	-0.776177	√		80.28	68.16	58.64	45.13	17.84	6	3.07	3.34	59.5	9.88		4
42	45	Comparison of Rice Quality between Main Crop and Ratoon Crop and Effects of Stubble Height on Quality Traits	Xiao-Yun Yao	2021	GQA/LZ	Gao 'an Base of Jiangxi Academy of Agricultural Sciences, China	East China	28.42	2018	153.2	40cm	299	69.6	28.6	115.917	-7.24257	-0.776177	√		77.16	61.37	48.61	32.69	11.82	6.21	3.21	2.5	66	12.53		4
42	45	Comparison of Rice Quality between Main Crop and Ratoon Crop and Effects of Stubble Height on Quality Traits	Xiao-Yun Yao	2021	HLYLZ	Gao 'an Base of Jiangxi Academy of Agricultural Sciences, China	East China	28.42	2018	153.2	40cm	299	69.6	28.6	115.917	-7.24257	-0.776177	√		80.84	64.12	48.1	32.45	12.05	6.31	3.13	3.5	58.5	11.05		4
42	45	Comparison of Rice Quality between Main Crop and Ratoon Crop and Effects of Stubble Height on Quality Traits	Xiao-Yun Yao	2021	HA/LZ	Gao 'an Base of Jiangxi Academy of Agricultural Sciences, China	East China	28.42	2018	153.2	40cm	299	69.6	28.6	115.917	-7.24257	-0.776177	√		81.49	60.93	40.59	24.61	7	6.28	3.32	6	60.5	14.95		4
42	45	Comparison of Rice Quality between Main Crop and Ratoon Crop and Effects of Stubble Height on Quality Traits	Xiao-Yun Yao	2021	9133A/LZ	Gao 'an Base of Jiangxi Academy of Agricultural Sciences, China	East China	28.42	2018	153.2	40cm	299	69.6	28.6	115.917	-7.24257	-0.776177	√		80.73	64.63	52.98	21.48	8.34	6.25	3	6	62.5	14.29		4
42	45	Comparison of Rice Quality between Main Crop and Ratoon Crop and Effects of Stubble Height on Quality Traits	Xiao-Yun Yao	2021	JFYLZ	Gao 'an Base of Jiangxi Academy of Agricultural Sciences, China	East China	28.42	2018	153.2	40cm	299	69.6	28.6	115.917	-7.24257	-0.776177	√		80.65	64.94	32.13	46.43	16.52	6.32	3.02	4.17	35.5	20.91		4
42	45	Comparison of Rice Quality between Main Crop and Ratoon Crop and Effects of Stubble Height on Quality Traits	Xiao-Yun Yao	2021	ZK52 SV LZ	Gao 'an Base of Jiangxi Academy of Agricultural Sciences, China	East China	28.42	2018	153.2	40cm	299	69.6	28.6	115.917	-7.24257	-0.776177	√		80.27	62.17	32.89	50.46	24.05	6.31	3.1	4.09	38.5	21.18		4
42	45	Comparison of Rice Quality between Main Crop and Ratoon Crop and Effects of Stubble Height on Quality Traits	Xiao-Yun Yao	2021	ZK175S/LZ	Gao 'an Base of Jiangxi Academy of Agricultural Sciences, China	East China	28.42	2018	153.2	40cm	299	69.6	28.6	115.917	-7.24257	-0.776177	√		78.07	59.11	38.51	36.92	14.3	6.13	3.05	6.75	53	19.58		4
42	45	Comparison of Rice Quality between Main Crop and Ratoon Crop and Effects of Stubble Height on Quality Traits	Xiao-Yun Yao	2021	LYLZ	Gao 'an Base of Jiangxi Academy of Agricultural Sciences, China	East China	28.42	2018	153.2	40cm	299	69.6	28.6	115.917	-7.24257	-0.776177	√		78.34	59.09	28.89	33.22	13.64	6.32	3.01	4.08	53	12.53		4
42	45	Comparison of Rice Quality between Main Crop and Ratoon Crop and Effects of Stubble Height on Quality Traits	Xiao-Yun Yao	2021	YXYLZ	Gao 'an Base of Jiangxi Academy of Agricultural Sciences, China	East China	28.42	2018	153.2	40cm	299	69.6	28.6	115.917	-7.24257	-0.776177	√		81.09	67.92	59.84	14.55	5.81	6	3.22	6	71	15.49		3
42	45	Comparison of Rice Quality between Main Crop and Ratoon Crop and Effects of Stubble Height on Quality Traits	Xiao-Yun Yao	2021	ZK52S/LY	Gao 'an Base of Jiangxi Academy of Agricultural Sciences, China	East China	28.42	2018	153.2	40cm	299	69.6	28.6	115.917	-7.24257	-0.776177	√		79.75	62.62	31.32	49.59	22.41	6.33	3.15	4.33	56.5	19.51		4
42	45	Comparison of Rice Quality between Main Crop and Ratoon Crop and Effects of Stubble Height on Quality Traits	Xiao-Yun Yao	2021	ZK175S/LY	Gao 'an Base of Jiangxi Academy of Agricultural Sciences, China	East China	28.42	2018	153.2	40cm	299	69.6	28.6	115.917	-7.24257	-0.776177	√		79.95	62.06	43.73	30.18	10.87	6.21	3.09	5.59	50	19.86		4
42	45	Comparison of Rice Quality between Main Crop and Ratoon Crop and Effects of Stubble Height on Quality Traits	Xiao-Yun Yao	2021	YTS/LY	Gao 'an Base of Jiangxi Academy of Agricultural Sciences, China	East China	28.42	2018	153.2	40cm	299	69.6	28.6	115.917	-7.24257	-0.776177	√		80.96	63.02	54.41	23.99	8.82	6.17	3.11	6	66.5	13.86		4
42	45	Comparison of Rice Quality between Main Crop and Ratoon Crop and Effects of Stubble Height on Quality Traits	Xiao-Yun Yao	2021	T V LY	Gao 'an Base of Jiangxi Academy of Agricultural Sciences, China	East China	28.42	2018	153.2	40cm	299	69.6	28.6	115.917	-7.24257	-0.776177	√		75.75	58.34	36.12	39.75	12.14	6.45	3.07	6.67	31.5	23.36		4
42	45	Comparison of Rice Quality between Main Crop and Ratoon Crop and Effects of Stubble Height on Quality Traits	Xiao-Yun Yao	2021	TFYLY	Gao 'an Base of Jiangxi Academy of Agricultural Sciences, China	East China	28.42	2018	153.2	40cm	299	69.6	28.6	115.917	-7.24257	-0.776177	√		79.38	61.06	40.28	19.25	6.95	6.48	3.37	6	61.5	14.64		4
42	45	Comparison of Rice Quality between Main Crop and Ratoon Crop and Effects of Stubble Height on Quality Traits	Xiao-Yun Yao	2021	HA/LY	Gao 'an Base of Jiangxi Academy of Agricultural Sciences, China	East China	28.42	2018	153.2	40cm	299	69.6	28.6	115.917	-7.24257	-0.776177	√		81.89	63.52	42.79	22.01	8.06	6.25	3.28	6	66.5	13.16		4
42	45	Comparison of Rice Quality between Main Crop and Ratoon Crop and Effects of Stubble Height on Quality Traits	Xiao-Yun Yao	2021	YXYLY	Gao 'an Base of Jiangxi Academy of Agricultural Sciences, China	East China	28.42	2018	153.2	40cm	299	69.6	28.6	115.917	-7.24257	-0.776177	√		80.87	67.88	57.51	17.66	7.05	5.97	3.2	6	60	14.33		3
42	45	Comparison of Rice Quality between Main Crop and Ratoon Crop and Effects of Stubble Height on Quality Traits	Xiao-Yun Yao	2021	LYLY	Gao 'an Base of Jiangxi Academy of Agricultural Sciences, China	East China	28.42	2018	153.2	40cm	299	69.6	28.6	115.917	-7.24257	-0.776177	√		74.79	61.53	36.24	46.14	24.02	6.24	3.01	3.5	47.5	12.07		4
42	45	Comparison of Rice Quality between Main Crop and Ratoon Crop and Effects of Stubble Height on Quality Traits	Xiao-Yun Yao	2021	HLYLY	Gao 'an Base of Jiangxi Academy of Agricultural Sciences, China	East China	28.42	2018	153.2	40cm	299	69.6	28.6	115.917	-7.24257	-0.776177	√		80.87	65.98	45.69	43.67	19.26	6.24	3.12	3.58	50	11.4		4
42	45	Comparison of Rice Quality between Main Crop and Ratoon Crop and Effects of Stubble Height on Quality Traits	Xiao-Yun Yao	2021	CLYLY	Gao 'an Base of Jiangxi Academy of Agricultural Sciences, China	East China	28.42	2018	153.2	40cm	299	69.6	28.6	115.917	-7.24257	-0.776177	√		79.04	65.01	54.27	50.27	21.56	6.03	3.06	3.5	58	10.47		4
42	45	Comparison of Rice Quality between Main Crop and Ratoon Crop and Effects of Stubble Height on Quality Traits	Xiao-Yun Yao	2021	GXYLY	Gao 'an Base of Jiangxi Academy of Agricultural Sciences, China	East China	28.42	2018	153.2	40cm	299	69.6	28.6	115.917	-7.24257	-0.776177	√		80.8	61.51	44.04	35.04	10.88	6.36	3.09	6.42	31.5	19.08		4
42	45	Comparison of Rice Quality between Main Crop and Ratoon Crop and Effects of Stubble Height on Quality Traits	Xiao-Yun Yao	2021	JLYLY	Gao 'an Base of Jiangxi Academy of Agricultural Sciences, China	East China	28.42	2018	153.2	40cm	299	69.6	28.6	115.917	-7.24257	-0.776177	√		82.01	65.18	51.3	28.49	11.64	6.2	2.92	6.84	29	21.22		4
42	45	Comparison of Rice Quality between Main Crop and Ratoon Crop and Effects of Stubble Height on Quality Traits	Xiao-Yun Yao	2021	LZ	Gao 'an Base of Jiangxi Academy of Agricultural Sciences, China	East China	28.42	2018	153.2	40cm	299	69.6	28.6	115.917	-7.24257	-0.776177		√	79.82	67.84	47.86	21.58	7.55	5.83	3.46	6.04	44	14.27		3
42	45	Comparison of Rice Quality between Main Crop and Ratoon Crop and Effects of Stubble Height on Quality Traits	Xiao-Yun Yao	2021	YT SV LZ	Gao 'an Base of Jiangxi Academy of Agricultural Sciences, China	East China	28.42	2018	153.2	40cm	299	69.6	28.6	115.917	-7.24257	-0.776177		√	79.59	60.09	41.86	13.23	4.01	6.07	3.29	6	58	13.6		4
42	45	Comparison of Rice Quality between Main Crop and Ratoon Crop and Effects of Stubble Height on Quality Traits	Xiao-Yun Yao	2021	F26S/LZ	Gao 'an Base of Jiangxi Academy of Agricultural Sciences, China	East China	28.42	2018	153.2	40cm	299	69.6	28.6	115.917	-7.24257	-0.776177		√	79.89	62.73	50.53	16.23	5.03	6.01	3.4	6	59	15.46		3
42	45	Comparison of Rice Quality between Main Crop and Ratoon Crop and Effects of Stubble Height on Quality Traits	Xiao-Yun Yao	2021	CLYLZ	Gao 'an Base of Jiangxi Academy of Agricultural Sciences, China	East China	28.42	2018	153.2	40cm	299	69.6	28.6	115.917	-7.24257	-0.776177		√	77.72	57.23	40.91	19.28	4.96	6.05	3.13	3	61.5	13.85		4
42	45	Comparison of Rice Quality between Main Crop and Ratoon Crop and Effects of Stubble Height on Quality Traits	Xiao-Yun Yao	2021	GQA/LZ	Gao 'an Base of Jiangxi Academy of Agricultural Sciences, China	East China	28.42	2018	153.2	40cm	299	69.6	28.6	115.917	-7.24257	-0.776177		√	79.75	65.87	51.36	23.64	7.95	6.06	3.26	3.5	58.5	13.18		4
42	45	Comparison of Rice Quality between Main Crop and Ratoon Crop and Effects of Stubble Height on Quality Traits	Xiao-Yun Yao	2021	HLYLZ	Gao 'an Base of Jiangxi Academy of Agricultural Sciences, China	East China	28.42	2018	153.2	40cm	299	69.6	28.6	115.917	-7.24257	-0.776177		√	82.65	70.41	50.97	23.14	7.87	6.08	3.24	3.3	59	14.69		3
42	45	Comparison of Rice Quality between Main Crop and Ratoon Crop and Effects of Stubble Height on Quality Traits	Xiao-Yun Yao	2021	HA/LZ	Gao 'an Base of Jiangxi Academy of Agricultural Sciences, China	East China	28.42	2018	153.2	40cm	299	69.6	28.6	115.917	-7.24257	-0.776177		√	79.43	60.66	36.09	23.82	8.77	5.87	3.44	6.05	48.5	14.65		4
42	45	Comparison of Rice Quality between Main Crop and Ratoon Crop and Effects of Stubble Height on Quality Traits	Xiao-Yun Yao	2021	9133A/LZ	Gao 'an Base of Jiangxi Academy of Agricultural Sciences, China	East China	28.42	2018	153.2	40cm	299	69.6	28.6	115.917	-7.24257	-0.776177		√	83.61	71.65	56.39	16.66	5.35	6.06	3.11	6	58.5	14.7		3
42	45	Comparison of Rice Quality between Main Crop and Ratoon Crop and Effects of Stubble Height on Quality Traits	Xiao-Yun Yao	2021	JFYLZ	Gao 'an Base of Jiangxi Academy of Agricultural Sciences, China	East China	28.42	2018	153.2	40cm	299	69.6	28.6	115.917	-7.24257	-0.776177		√	77.82	58.12	42.64	24.97	8.38	5.95	3.16	4.71	29.5	22.05		4
42	45	Comparison of Rice Quality between Main Crop and Ratoon Crop and Effects of Stubble Height on Quality Traits	Xiao-Yun Yao	2021	ZK52 SV LZ	Gao 'an Base of Jiangxi Academy of Agricultural Sciences, China	East China	28.42	2018	153.2	40cm	299	69.6	28.6	115.917	-7.24257	-0.776177		√	80.54	61.54	37.92	32.66	13.15	6.17	3.35	4.25	51.5	20.58		4
42	45	Comparison of Rice Quality between Main Crop and Ratoon Crop and Effects of Stubble Height on Quality Traits	Xiao-Yun Yao	2021	ZK175S/LZ	Gao 'an Base of Jiangxi Academy of Agricultural Sciences, China	East China	28.42	2018	153.2	40cm	299	69.6	28.6	115.917	-7.24257	-0.776177		√	83.17	72.96	54.85	18.67	5.96	5.99	3.24	6.42	48.5	20.29		3
42	45	Comparison of Rice Quality between Main Crop and Ratoon Crop and Effects of Stubble Height on Quality Traits	Xiao-Yun Yao	2021	LYLZ	Gao 'an Base of Jiangxi Academy of Agricultural Sciences, China	East China	28.42	2018	153.2	40cm	299	69.6	28.6	115.917	-7.24257	-0.776177		√	79.18	68.75	56.22	23.14	8.63	5.98	3.18	3.79	66	12.67		4
42	45	Comparison of Rice Quality between Main Crop and Ratoon Crop and Effects of Stubble Height on Quality Traits	Xiao-Yun Yao	2021	YXYLZ	Gao 'an Base of Jiangxi Academy of Agricultural Sciences, China	East China	28.42	2018	153.2	40cm	299	69.6	28.6	115.917	-7.24257	-0.776177		√	79	66.38	42.05	15.77	5.06	5.93	3.43	6.38	58	17.01		4
42	45	Comparison of Rice Quality between Main Crop and Ratoon Crop and Effects of Stubble Height on Quality Traits	Xiao-Yun Yao	2021	ZK52S/LY	Gao 'an Base of Jiangxi Academy of Agricultural Sciences, China	East China	28.42	2018	153.2	40cm	299	69.6	28.6	115.917	-7.24257	-0.776177		√	79.13	65.29	45.51	25.81	7.76	6.11	3.26	4.38	50	24.66		4
42	45	Comparison of Rice Quality between Main Crop and Ratoon Crop and Effects of Stubble Height on Quality Traits	Xiao-Yun Yao	2021	ZK175S/LY	Gao 'an Base of Jiangxi Academy of Agricultural Sciences, China	East China	28.42	2018	153.2	40cm	299	69.6	28.6	115.917	-7.24257	-0.776177		√	83.31	72.35	48.51	25.95	7.52	5.94	3.16	5.45	59.5	22.67		3
42	45	Comparison of Rice Quality between Main Crop and Ratoon Crop and Effects of Stubble Height on Quality Traits	Xiao-Yun Yao	2021	YTS/LY	Gao 'an Base of Jiangxi Academy of Agricultural Sciences, China	East China	28.42	2018	153.2	40cm	299	69.6	28.6	115.917	-7.24257	-0.776177		√	80.91	70.65	45.17	22.95	7.95	6.03	3.24	6.04	60	15.91		4
42	45	Comparison of Rice Quality between Main Crop and Ratoon Crop and Effects of Stubble Height on Quality Traits	Xiao-Yun Yao	2021	T V LY	Gao 'an Base of Jiangxi Academy of Agricultural Sciences, China	East China	28.42	2018	153.2	40cm	299	69.6	28.6	115.917	-7.24257	-0.776177		√	84.66	76.31	43.98	20.37	5.85	6.29	3.21	6.25	31	16.5		4
42	45	Comparison of Rice Quality between Main Crop and Ratoon Crop and Effects of Stubble Height on Quality Traits	Xiao-Yun Yao	2021	TFYLY	Gao 'an Base of Jiangxi Academy of Agricultural Sciences, China	East China	28.42	2018	153.2	40cm	299	69.6	28.6	115.917	-7.24257	-0.776177		√	79.63	67.02	42.47	16.33	5.1	6.14	3.43	5.92	44	17.47		4
42	45	Comparison of Rice Quality between Main Crop and Ratoon Crop and Effects of Stubble Height on Quality Traits	Xiao-Yun Yao	2021	HA/LY	Gao 'an Base of Jiangxi Academy of Agricultural Sciences, China	East China	28.42	2018	153.2	40cm	299	69.6	28.6	115.917	-7.24257	-0.776177		√	77.49	63.98	37.94	21.56	6.84	5.96	3.48	6.13	52.5	13.47		4
42	45	Comparison of Rice Quality between Main Crop and Ratoon Crop and Effects of Stubble Height on Quality Traits	Xiao-Yun Yao	2021	YXYLY	Gao 'an Base of Jiangxi Academy of Agricultural Sciences, China	East China	28.42	2018	153.2	40cm	299	69.6	28.6	115.917	-7.24257	-0.776177		√	80.36	70.52	49.49	20.11	6.71	5.9	3.33	5.63	56	16.04		3
42	45	Comparison of Rice Quality between Main Crop and Ratoon Crop and Effects of Stubble Height on Quality Traits	Xiao-Yun Yao	2021	LYLY	Gao 'an Base of Jiangxi Academy of Agricultural Sciences, China	East China	28.42	2018	153.2	40cm	299	69.6	28.6	115.917	-7.24257	-0.776177		√	75.04	66.51	40.53	30.11	10.78	5.99	3.1	3.79	55.5	14.1		4
42	45	Comparison of Rice Quality between Main Crop and Ratoon Crop and Effects of Stubble Height on Quality Traits	Xiao-Yun Yao	2021	HLYLY	Gao 'an Base of Jiangxi Academy of Agricultural Sciences, China	East China	28.42	2018	153.2	40cm	299	69.6	28.6	115.917	-7.24257	-0.776177		√	82.5	67.57	51.68	25.09	8.72	6.1	3.19	3.25	65.5	15.2		4
42	45	Comparison of Rice Quality between Main Crop and Ratoon Crop and Effects of Stubble Height on Quality Traits	Xiao-Yun Yao	2021	CLYLY	Gao 'an Base of Jiangxi Academy of Agricultural Sciences, China	East China	28.42	2018	153.2	40cm	299	69.6	28.6	115.917	-7.24257	-0.776177		√	72.21	57.63	41.53	25.99	7.67	6.05	3.15	4	53.5	13.09		4
42	45	Comparison of Rice Quality between Main Crop and Ratoon Crop and Effects of Stubble Height on Quality Traits	Xiao-Yun Yao	2021	GXYLY	Gao 'an Base of Jiangxi Academy of Agricultural Sciences, China	East China	28.42	2018	153.2	40cm	299	69.6	28.6	115.917	-7.24257	-0.776177		√	81.74	70.47	44.93	20.93	6.14	6.16	3.29	5.25	32	22.94		4
42	45	Comparison of Rice Quality between Main Crop and Ratoon Crop and Effects of Stubble Height on Quality Traits	Xiao-Yun Yao	2021	JLYLY	Gao 'an Base of Jiangxi Academy of Agricultural Sciences, China	East China	28.42	2018	153.2	40cm	299	69.6	28.6	115.917	-7.24257	-0.776177		√	82.84	72.22	51.8	13.6	3.79	5.93	3.07	6.8	28.5	23.15		3
43	46	Comparison of the Structural and Functional Properties of Starches in Rice from Main and Ratoon Crops	Wei Zhang	2021	FLYX 1	the same farm field in Honghu, Hubei Province, China	Central China	29.83	2019	164.1	/	/	/	30.6	114.05	-7.62057	/	√											8.4	8.46	4
43	46	Comparison of the Structural and Functional Properties of Starches in Rice from Main and Ratoon Crops	Wei Zhang	2021	QY 822	the same farm field in Honghu, Hubei Province, China	Central China	29.83	2019	164.1	/	/	/	30.6	114.05	-7.62057	/	√											9.9	8.35	4
43	46	Comparison of the Structural and Functional Properties of Starches in Rice from Main and Ratoon Crops	Wei Zhang	2021	FLYX 1	the same farm field in Honghu, Hubei Province, China	Central China	29.83	2019	164.1	/	/	/	30.6	114.05	-7.62057	/		√										14.87	7.91	1
43	46	Comparison of the Structural and Functional Properties of Starches in Rice from Main and Ratoon Crops	Wei Zhang	2021	QY 822	the same farm field in Honghu, Hubei Province, China	Central China	29.83	2019	164.1	/	/	/	30.6	114.05	-7.62057	/		√										16.4	7.86	1
44	47	Effects of Sowing Dates on Eating Quality of Different Indica Hybrid Rice in the Sub-Suitable Region of Ratoon Rice	Bo Li	2022	/	Neijiang City Longchang County, Sichuan Province, China	Southwest China	29.3	2018	134.4	/	167	60	28.8	104.6	-8.44019	-2.03897	√											14.49	6.77	1
44	47	Effects of Sowing Dates on Eating Quality of Different Indica Hybrid Rice in the Sub-Suitable Region of Ratoon Rice	Bo Li	2022	/	Leshan City, Qianwei county, Sichuan Province, China	Southwest China	29.38	2018	114.3	/	167	60	28.8	104.6	-8.44019	-2.03897	√											17.69	7.13	1
44	47	Effects of Sowing Dates on Eating Quality of Different Indica Hybrid Rice in the Sub-Suitable Region of Ratoon Rice	Bo Li	2022	/	Neijiang City Longchang County, Sichuan Province, China	Southwest China	29.3	2019	132.7	/	167	60	28.8	104.6	-6.49704	-1.84294	√											16.27	7.81	1
44	47	Effects of Sowing Dates on Eating Quality of Different Indica Hybrid Rice in the Sub-Suitable Region of Ratoon Rice	Bo Li	2022	/	Leshan City, Qianwei county, Sichuan Province, China	Southwest China	29.38	2019	126.2	/	167	60	28.8	104.6	-6.49704	-1.84294	√											19.98	7.57	1
44	47	Effects of Sowing Dates on Eating Quality of Different Indica Hybrid Rice in the Sub-Suitable Region of Ratoon Rice	Bo Li	2022	CY 6203	/	Southwest China	/	2018	124.4	/	167	60	28.8	104.6	-8.44019	-2.03897	√											13.8	7.27	4
44	47	Effects of Sowing Dates on Eating Quality of Different Indica Hybrid Rice in the Sub-Suitable Region of Ratoon Rice	Bo Li	2022	YXY 2115	/	Southwest China	/	2018	124.4	/	167	60	28.8	104.6	-8.44019	-2.03897	√											14.42	7.25	1
44	47	Effects of Sowing Dates on Eating Quality of Different Indica Hybrid Rice in the Sub-Suitable Region of Ratoon Rice	Bo Li	2022	FY 498	/	Southwest China	/	2018	124.4	/	167	60	28.8	104.6	-8.44019	-2.03897	√											20.05	6.33	1
44	47	Effects of Sowing Dates on Eating Quality of Different Indica Hybrid Rice in the Sub-Suitable Region of Ratoon Rice	Bo Li	2022	CY 6203	/	Southwest China	/	2019	129.5	/	167	60	28.8	104.6	-6.49704	-1.84294	√											15.15	8.06	1
44	47	Effects of Sowing Dates on Eating Quality of Different Indica Hybrid Rice in the Sub-Suitable Region of Ratoon Rice	Bo Li	2022	YXY 2115	/	Southwest China	/	2019	129.5	/	167	60	28.8	104.6	-6.49704	-1.84294	√											15.39	8.05	1
44	47	Effects of Sowing Dates on Eating Quality of Different Indica Hybrid Rice in the Sub-Suitable Region of Ratoon Rice	Bo Li	2022	FY 498	/	Southwest China	/	2019	129.5	/	167	60	28.8	104.6	-6.49704	-1.84294	√											23.83	6.96	1
44	47	Effects of Sowing Dates on Eating Quality of Different Indica Hybrid Rice in the Sub-Suitable Region of Ratoon Rice	Bo Li	2022	/	Neijiang City Longchang County, Sichuan Province, China	Southwest China	29.3	2018	134.4	/	167	60	28.8	104.6	-8.44019	-2.03897		√										23.01	4.43	1
44	47	Effects of Sowing Dates on Eating Quality of Different Indica Hybrid Rice in the Sub-Suitable Region of Ratoon Rice	Bo Li	2022	/	Leshan City, Qianwei county, Sichuan Province, China	Southwest China	29.38	2018	114.3	/	167	60	28.8	104.6	-8.44019	-2.03897		√										23.24	6.7	1
44	47	Effects of Sowing Dates on Eating Quality of Different Indica Hybrid Rice in the Sub-Suitable Region of Ratoon Rice	Bo Li	2022	/	Neijiang City Longchang County, Sichuan Province, China	Southwest China	29.3	2019	132.7	/	167	60	28.8	104.6	-6.49704	-1.84294		√										24.47	5.81	4
44	47	Effects of Sowing Dates on Eating Quality of Different Indica Hybrid Rice in the Sub-Suitable Region of Ratoon Rice	Bo Li	2022	/	Leshan City, Qianwei county, Sichuan Province, China	Southwest China	29.38	2019	126.2	/	167	60	28.8	104.6	-6.49704	-1.84294		√										26.59	7.32	4
44	47	Effects of Sowing Dates on Eating Quality of Different Indica Hybrid Rice in the Sub-Suitable Region of Ratoon Rice	Bo Li	2022	CY 6203	/	Southwest China	/	2018	124.4	/	167	60	28.8	104.6	-8.44019	-2.03897		√										20.4	5.55	1
44	47	Effects of Sowing Dates on Eating Quality of Different Indica Hybrid Rice in the Sub-Suitable Region of Ratoon Rice	Bo Li	2022	YXY 2115	/	Southwest China	/	2018	124.4	/	167	60	28.8	104.6	-8.44019	-2.03897		√										22.56	5.64	1
44	47	Effects of Sowing Dates on Eating Quality of Different Indica Hybrid Rice in the Sub-Suitable Region of Ratoon Rice	Bo Li	2022	F优498	/	Southwest China	/	2018	124.4	/	167	60	28.8	104.6	-8.44019	-2.03897		√										26.43	5.5	4
44	47	Effects of Sowing Dates on Eating Quality of Different Indica Hybrid Rice in the Sub-Suitable Region of Ratoon Rice	Bo Li	2022	CY 6203	/	Southwest China	/	2019	129.5	/	167	60	28.8	104.6	-6.49704	-1.84294		√										22.83	6.74	1
44	47	Effects of Sowing Dates on Eating Quality of Different Indica Hybrid Rice in the Sub-Suitable Region of Ratoon Rice	Bo Li	2022	YXY 2115	/	Southwest China	/	2019	129.5	/	167	60	28.8	104.6	-6.49704	-1.84294		√										25.26	6.39	4
44	47	Effects of Sowing Dates on Eating Quality of Different Indica Hybrid Rice in the Sub-Suitable Region of Ratoon Rice	Bo Li	2022	F优498	/	Southwest China	/	2019	129.5	/	167	60	28.8	104.6	-6.49704	-1.84294		√										28.49	6.57	4
45	48	Heavy Soil Drying and Skip-row Planting of Main Crop for Increasing the Grain Yield and Quality of Ratoon Crop in Mechanized Rice Ratooning System	Chang Zheng	2022	LY6326	Jiupu Village, Chidong Town, Huanggang City, Hubei Province, China	Central China	30.23	2017	142.8	45cm	250	150	30.6	114.05	-9.56214	-1.44952	√		81.8	66.9	51									2
45	48	Heavy Soil Drying and Skip-row Planting of Main Crop for Increasing the Grain Yield and Quality of Ratoon Crop in Mechanized Rice Ratooning System	Chang Zheng	2022	LY6326	Jiupu Village, Chidong Town, Huanggang City, Hubei Province, China	Central China	30.23	2017	142.8	45cm	250	150	30.6	114.05	-9.56214	-1.44952	√		81.7	66.8	49.7									3
45	48	Heavy Soil Drying and Skip-row Planting of Main Crop for Increasing the Grain Yield and Quality of Ratoon Crop in Mechanized Rice Ratooning System	Chang Zheng	2022	YY4949	Jiupu Village, Chidong Town, Huanggang City, Hubei Province, China	Central China	30.23	2017	142.8	45cm	250	150	30.6	114.05	-9.56214	-1.44952	√		81.9	69.8	64									1
45	48	Heavy Soil Drying and Skip-row Planting of Main Crop for Increasing the Grain Yield and Quality of Ratoon Crop in Mechanized Rice Ratooning System	Chang Zheng	2022	YY4949	Jiupu Village, Chidong Town, Huanggang City, Hubei Province, China	Central China	30.23	2017	142.8	45cm	250	150	30.6	114.05	-9.56214	-1.44952	√		82	69.7	63.6									1
45	48	Heavy Soil Drying and Skip-row Planting of Main Crop for Increasing the Grain Yield and Quality of Ratoon Crop in Mechanized Rice Ratooning System	Chang Zheng	2022	LY6326	Jiupu Village, Chidong Town, Huanggang City, Hubei Province, China	Central China	30.23	2018	150.1	45cm	250	150	30.6	114.05	-8.63411	-2.05561	√		81.5	68.1	43.4									4
45	48	Heavy Soil Drying and Skip-row Planting of Main Crop for Increasing the Grain Yield and Quality of Ratoon Crop in Mechanized Rice Ratooning System	Chang Zheng	2022	LY6326	Jiupu Village, Chidong Town, Huanggang City, Hubei Province, China	Central China	30.23	2018	150.1	45cm	250	150	30.6	114.05	-8.63411	-2.05561	√		81.5	67.9	42.4									4
45	48	Heavy Soil Drying and Skip-row Planting of Main Crop for Increasing the Grain Yield and Quality of Ratoon Crop in Mechanized Rice Ratooning System	Chang Zheng	2022	YY4949	Jiupu Village, Chidong Town, Huanggang City, Hubei Province, China	Central China	30.23	2018	150.1	45cm	250	150	30.6	114.05	-8.63411	-2.05561	√		81.5	71.4	55.9									2
45	48	Heavy Soil Drying and Skip-row Planting of Main Crop for Increasing the Grain Yield and Quality of Ratoon Crop in Mechanized Rice Ratooning System	Chang Zheng	2022	YY4949	Jiupu Village, Chidong Town, Huanggang City, Hubei Province, China	Central China	30.23	2018	150.1	45cm	250	150	30.6	114.05	-8.63411	-2.05561	√		81.6	71.5	53.3									2
45	48	Heavy Soil Drying and Skip-row Planting of Main Crop for Increasing the Grain Yield and Quality of Ratoon Crop in Mechanized Rice Ratooning System	Chang Zheng	2022	LY6326	Jiupu Village, Chidong Town, Huanggang City, Hubei Province, China	Central China	30.23	2018	150.1	45cm	250	150	30.6	114.05	-8.63411	-2.05561	√		81.7	67.8	43.4									4
45	48	Heavy Soil Drying and Skip-row Planting of Main Crop for Increasing the Grain Yield and Quality of Ratoon Crop in Mechanized Rice Ratooning System	Chang Zheng	2022	LY6326	Jiupu Village, Chidong Town, Huanggang City, Hubei Province, China	Central China	30.23	2018	150.1	45cm	250	150	30.6	114.05	-8.63411	-2.05561	√		81.7	68	47.1									3
45	48	Heavy Soil Drying and Skip-row Planting of Main Crop for Increasing the Grain Yield and Quality of Ratoon Crop in Mechanized Rice Ratooning System	Chang Zheng	2022	YY4949	Jiupu Village, Chidong Town, Huanggang City, Hubei Province, China	Central China	30.23	2018	150.1	45cm	250	150	30.6	114.05	-8.63411	-2.05561	√		81.5	69.7	52.6									2
45	48	Heavy Soil Drying and Skip-row Planting of Main Crop for Increasing the Grain Yield and Quality of Ratoon Crop in Mechanized Rice Ratooning System	Chang Zheng	2022	YY4949	Jiupu Village, Chidong Town, Huanggang City, Hubei Province, China	Central China	30.23	2018	150.1	45cm	250	150	30.6	114.05	-8.63411	-2.05561	√		81.9	69.8	54.1									2
45	48	Heavy Soil Drying and Skip-row Planting of Main Crop for Increasing the Grain Yield and Quality of Ratoon Crop in Mechanized Rice Ratooning System	Chang Zheng	2022	LY6326	Jiupu Village, Chidong Town, Huanggang City, Hubei Province, China	Central China	30.23	2019	164.5	45cm	250	150	30.6	114.05	-8.63411	-2.05561	√		81	69.1	56.9									1
45	48	Heavy Soil Drying and Skip-row Planting of Main Crop for Increasing the Grain Yield and Quality of Ratoon Crop in Mechanized Rice Ratooning System	Chang Zheng	2022	LY6326	Jiupu Village, Chidong Town, Huanggang City, Hubei Province, China	Central China	30.23	2019	164.5	45cm	250	150	30.6	114.05	-7.62057	/	√		81	69.3	57.6									1
45	48	Heavy Soil Drying and Skip-row Planting of Main Crop for Increasing the Grain Yield and Quality of Ratoon Crop in Mechanized Rice Ratooning System	Chang Zheng	2022	YY4949	Jiupu Village, Chidong Town, Huanggang City, Hubei Province, China	Central China	30.23	2019	164.5	45cm	250	150	30.6	114.05	-7.62057	/	√		80.9	70.6	60.8									1
45	48	Heavy Soil Drying and Skip-row Planting of Main Crop for Increasing the Grain Yield and Quality of Ratoon Crop in Mechanized Rice Ratooning System	Chang Zheng	2022	YY4949	Jiupu Village, Chidong Town, Huanggang City, Hubei Province, China	Central China	30.23	2019	164.5	45cm	250	150	30.6	114.05	-7.62057	/	√		80.7	70.6	60.1									1
45	48	Heavy Soil Drying and Skip-row Planting of Main Crop for Increasing the Grain Yield and Quality of Ratoon Crop in Mechanized Rice Ratooning System	Chang Zheng	2022	LY6326	Jiupu Village, Chidong Town, Huanggang City, Hubei Province, China	Central China	30.23	2017	142.8	45cm	250	150	30.6	114.05	-9.56214	-1.44952		√	81.9	71.2	69.8									1
45	48	Heavy Soil Drying and Skip-row Planting of Main Crop for Increasing the Grain Yield and Quality of Ratoon Crop in Mechanized Rice Ratooning System	Chang Zheng	2022	LY6326	Jiupu Village, Chidong Town, Huanggang City, Hubei Province, China	Central China	30.23	2017	142.8	45cm	250	150	30.6	114.05	-9.56214	-1.44952		√	81.6	70.9	69									1
45	48	Heavy Soil Drying and Skip-row Planting of Main Crop for Increasing the Grain Yield and Quality of Ratoon Crop in Mechanized Rice Ratooning System	Chang Zheng	2022	LY6326	Jiupu Village, Chidong Town, Huanggang City, Hubei Province, China	Central China	30.23	2017	142.8	45cm	250	150	30.6	114.05	-9.56214	-1.44952		√	82.6	73.7	73									1
45	48	Heavy Soil Drying and Skip-row Planting of Main Crop for Increasing the Grain Yield and Quality of Ratoon Crop in Mechanized Rice Ratooning System	Chang Zheng	2022	LY6326	Jiupu Village, Chidong Town, Huanggang City, Hubei Province, China	Central China	30.23	2017	142.8	45cm	250	150	30.6	114.05	-9.56214	-1.44952		√	82.5	73.6	72.9									1
45	48	Heavy Soil Drying and Skip-row Planting of Main Crop for Increasing the Grain Yield and Quality of Ratoon Crop in Mechanized Rice Ratooning System	Chang Zheng	2022	YY4949	Jiupu Village, Chidong Town, Huanggang City, Hubei Province, China	Central China	30.23	2017	142.8	45cm	250	150	30.6	114.05	-9.56214	-1.44952		√	81	68.4	60									1
45	48	Heavy Soil Drying and Skip-row Planting of Main Crop for Increasing the Grain Yield and Quality of Ratoon Crop in Mechanized Rice Ratooning System	Chang Zheng	2022	YY4949	Jiupu Village, Chidong Town, Huanggang City, Hubei Province, China	Central China	30.23	2017	142.8	45cm	250	150	30.6	114.05	-9.56214	-1.44952		√	81	70.1	60.2									1
45	48	Heavy Soil Drying and Skip-row Planting of Main Crop for Increasing the Grain Yield and Quality of Ratoon Crop in Mechanized Rice Ratooning System	Chang Zheng	2022	YY4949	Jiupu Village, Chidong Town, Huanggang City, Hubei Province, China	Central China	30.23	2017	142.8	45cm	250	150	30.6	114.05	-9.56214	-1.44952		√	82.1	72.2	67.1									1
45	48	Heavy Soil Drying and Skip-row Planting of Main Crop for Increasing the Grain Yield and Quality of Ratoon Crop in Mechanized Rice Ratooning System	Chang Zheng	2022	YY4949	Jiupu Village, Chidong Town, Huanggang City, Hubei Province, China	Central China	30.23	2017	142.8	45cm	250	150	30.6	114.05	-9.56214	-1.44952		√	82	73.4	69.7									1
45	48	Heavy Soil Drying and Skip-row Planting of Main Crop for Increasing the Grain Yield and Quality of Ratoon Crop in Mechanized Rice Ratooning System	Chang Zheng	2022	LY6326	Jiupu Village, Chidong Town, Huanggang City, Hubei Province, China	Central China	30.23	2018	150.1	45cm	250	150	30.6	114.05	-8.63411	-2.05561		√	80.5	67.7	64.1									1
45	48	Heavy Soil Drying and Skip-row Planting of Main Crop for Increasing the Grain Yield and Quality of Ratoon Crop in Mechanized Rice Ratooning System	Chang Zheng	2022	LY6326	Jiupu Village, Chidong Town, Huanggang City, Hubei Province, China	Central China	30.23	2018	150.1	45cm	250	150	30.6	114.05	-8.63411	-2.05561		√	81.3	69.5	66.3									1
45	48	Heavy Soil Drying and Skip-row Planting of Main Crop for Increasing the Grain Yield and Quality of Ratoon Crop in Mechanized Rice Ratooning System	Chang Zheng	2022	LY6326	Jiupu Village, Chidong Town, Huanggang City, Hubei Province, China	Central China	30.23	2018	150.1	45cm	250	150	30.6	114.05	-8.63411	-2.05561		√	82	72.1	70.2									1
45	48	Heavy Soil Drying and Skip-row Planting of Main Crop for Increasing the Grain Yield and Quality of Ratoon Crop in Mechanized Rice Ratooning System	Chang Zheng	2022	LY6326	Jiupu Village, Chidong Town, Huanggang City, Hubei Province, China	Central China	30.23	2018	150.1	45cm	250	150	30.6	114.05	-8.63411	-2.05561		√	82.1	73	72									1
45	48	Heavy Soil Drying and Skip-row Planting of Main Crop for Increasing the Grain Yield and Quality of Ratoon Crop in Mechanized Rice Ratooning System	Chang Zheng	2022	YY4949	Jiupu Village, Chidong Town, Huanggang City, Hubei Province, China	Central China	30.23	2018	150.1	45cm	250	150	30.6	114.05	-8.63411	-2.05561		√	79.8	67.3	54.8									2
45	48	Heavy Soil Drying and Skip-row Planting of Main Crop for Increasing the Grain Yield and Quality of Ratoon Crop in Mechanized Rice Ratooning System	Chang Zheng	2022	YY4949	Jiupu Village, Chidong Town, Huanggang City, Hubei Province, China	Central China	30.23	2018	150.1	45cm	250	150	30.6	114.05	-8.63411	-2.05561		√	80.9	69.1	58.5									1
45	48	Heavy Soil Drying and Skip-row Planting of Main Crop for Increasing the Grain Yield and Quality of Ratoon Crop in Mechanized Rice Ratooning System	Chang Zheng	2022	YY4949	Jiupu Village, Chidong Town, Huanggang City, Hubei Province, China	Central China	30.23	2018	150.1	45cm	250	150	30.6	114.05	-8.63411	-2.05561		√	81.4	70.4	65.4									1
45	48	Heavy Soil Drying and Skip-row Planting of Main Crop for Increasing the Grain Yield and Quality of Ratoon Crop in Mechanized Rice Ratooning System	Chang Zheng	2022	YY4949	Jiupu Village, Chidong Town, Huanggang City, Hubei Province, China	Central China	30.23	2018	150.1	45cm	250	150	30.6	114.05	-8.63411	-2.05561		√	81.9	71.9	67.2									1
45	48	Heavy Soil Drying and Skip-row Planting of Main Crop for Increasing the Grain Yield and Quality of Ratoon Crop in Mechanized Rice Ratooning System	Chang Zheng	2022	LY6326	Jiupu Village, Chidong Town, Huanggang City, Hubei Province, China	Central China	30.23	2018	150.1	45cm	250	150	30.6	114.05	-8.63411	-2.05561		√	81.7	70.7	59.2									1
45	48	Heavy Soil Drying and Skip-row Planting of Main Crop for Increasing the Grain Yield and Quality of Ratoon Crop in Mechanized Rice Ratooning System	Chang Zheng	2022	LY6326	Jiupu Village, Chidong Town, Huanggang City, Hubei Province, China	Central China	30.23	2018	150.1	45cm	250	150	30.6	114.05	-8.63411	-2.05561		√	80.6	68.4	55.5									2
45	48	Heavy Soil Drying and Skip-row Planting of Main Crop for Increasing the Grain Yield and Quality of Ratoon Crop in Mechanized Rice Ratooning System	Chang Zheng	2022	LY6326	Jiupu Village, Chidong Town, Huanggang City, Hubei Province, China	Central China	30.23	2018	150.1	45cm	250	150	30.6	114.05	-8.63411	-2.05561		√	81.8	70.7	60.2									1
45	48	Heavy Soil Drying and Skip-row Planting of Main Crop for Increasing the Grain Yield and Quality of Ratoon Crop in Mechanized Rice Ratooning System	Chang Zheng	2022	YY4949	Jiupu Village, Chidong Town, Huanggang City, Hubei Province, China	Central China	30.23	2018	150.1	45cm	250	150	30.6	114.05	-8.63411	-2.05561		√	82.1	72.9	68.3									1
45	48	Heavy Soil Drying and Skip-row Planting of Main Crop for Increasing the Grain Yield and Quality of Ratoon Crop in Mechanized Rice Ratooning System	Chang Zheng	2022	YY4949	Jiupu Village, Chidong Town, Huanggang City, Hubei Province, China	Central China	30.23	2018	150.1	45cm	250	150	30.6	114.05	-8.63411	-2.05561		√	82.1	72.4	64.8									1
45	48	Heavy Soil Drying and Skip-row Planting of Main Crop for Increasing the Grain Yield and Quality of Ratoon Crop in Mechanized Rice Ratooning System	Chang Zheng	2022	YY4949	Jiupu Village, Chidong Town, Huanggang City, Hubei Province, China	Central China	30.23	2018	150.1	45cm	250	150	30.6	114.05	-8.63411	-2.05561		√	82.1	73	66.8									1
45	48	Heavy Soil Drying and Skip-row Planting of Main Crop for Increasing the Grain Yield and Quality of Ratoon Crop in Mechanized Rice Ratooning System	Chang Zheng	2022	LY6326	Jiupu Village, Chidong Town, Huanggang City, Hubei Province, China	Central China	30.23	2019	164.5	45cm	250	150	30.6	114.05	-7.62057	/		√	81.3	69.8	63.4									1
45	48	Heavy Soil Drying and Skip-row Planting of Main Crop for Increasing the Grain Yield and Quality of Ratoon Crop in Mechanized Rice Ratooning System	Chang Zheng	2022	LY6326	Jiupu Village, Chidong Town, Huanggang City, Hubei Province, China	Central China	30.23	2019	164.5	45cm	250	150	30.6	114.05	-7.62057	/		√	80.8	67.2	61.2									1
45	48	Heavy Soil Drying and Skip-row Planting of Main Crop for Increasing the Grain Yield and Quality of Ratoon Crop in Mechanized Rice Ratooning System	Chang Zheng	2022	LY6326	Jiupu Village, Chidong Town, Huanggang City, Hubei Province, China	Central China	30.23	2019	164.5	45cm	250	150	30.6	114.05	-7.62057	/		√	81.4	69.7	64.5									1
45	48	Heavy Soil Drying and Skip-row Planting of Main Crop for Increasing the Grain Yield and Quality of Ratoon Crop in Mechanized Rice Ratooning System	Chang Zheng	2022	YY4949	Jiupu Village, Chidong Town, Huanggang City, Hubei Province, China	Central China	30.23	2019	164.5	45cm	250	150	30.6	114.05	-7.62057	/		√	81.9	72.6	69.9									1
45	48	Heavy Soil Drying and Skip-row Planting of Main Crop for Increasing the Grain Yield and Quality of Ratoon Crop in Mechanized Rice Ratooning System	Chang Zheng	2022	YY4949	Jiupu Village, Chidong Town, Huanggang City, Hubei Province, China	Central China	30.23	2019	164.5	45cm	250	150	30.6	114.05	-7.62057	/		√	81.7	72.3	69.6									1
45	48	Heavy Soil Drying and Skip-row Planting of Main Crop for Increasing the Grain Yield and Quality of Ratoon Crop in Mechanized Rice Ratooning System	Chang Zheng	2022	YY4949	Jiupu Village, Chidong Town, Huanggang City, Hubei Province, China	Central China	30.23	2019	164.5	45cm	250	150	30.6	114.05	-7.62057	/		√	81.9	72.8	70.9									1
46	49	Effect of Fertilizer Management on the Yield and Quality of Different Rice Varieties in Ratoon Rice	Chen Yang	2022	HHZ	Jiupu Village, Chidong Town, Huanggang City, Hubei Province, China	Central China	30.23	2019	164.5	40cm	251	150	30.6	114.05	-7.62057	/	√		80.1	67.9	52	16.31	6.53	6.15	3.15					3
46	49	Effect of Fertilizer Management on the Yield and Quality of Different Rice Varieties in Ratoon Rice	Chen Yang	2022	YY4949	Jiupu Village, Chidong Town, Huanggang City, Hubei Province, China	Central China	30.23	2019	164.5	40cm	251	150	30.6	114.05	-7.62057	/	√		80.1	69	57.8	19.68	7.71	4.84	2.02					3
46	49	Effect of Fertilizer Management on the Yield and Quality of Different Rice Varieties in Ratoon Rice	Chen Yang	2022	FLYX1	Jiupu Village, Chidong Town, Huanggang City, Hubei Province, China	Central China	30.23	2019	164.5	40cm	251	150	30.6	114.05	-7.62057	/	√		79.8	67.4	36.4	21.26	8.87	5.79	2.68					4
46	49	Effect of Fertilizer Management on the Yield and Quality of Different Rice Varieties in Ratoon Rice	Chen Yang	2022	LY6326	Jiupu Village, Chidong Town, Huanggang City, Hubei Province, China	Central China	30.23	2019	164.5	40cm	251	150	30.6	114.05	-7.62057	/	√		80.2	62.7	40.9	21.18	8.92	5.79	2.75					4
46	49	Effect of Fertilizer Management on the Yield and Quality of Different Rice Varieties in Ratoon Rice	Chen Yang	2022	HHZ	Jiupu Village, Chidong Town, Huanggang City, Hubei Province, China	Central China	30.23	2019	164.5	40cm	251	75	30.6	114.05	-7.62057	/	√		80.3	72.3	54.2	18.53	7.51	6.08	3.09					3
46	49	Effect of Fertilizer Management on the Yield and Quality of Different Rice Varieties in Ratoon Rice	Chen Yang	2022	YY4949	Jiupu Village, Chidong Town, Huanggang City, Hubei Province, China	Central China	30.23	2019	164.5	40cm	251	75	30.6	114.05	-7.62057	/	√		79.5	68.5	58.7	19.65	7.21	4.82	2.02					3
46	49	Effect of Fertilizer Management on the Yield and Quality of Different Rice Varieties in Ratoon Rice	Chen Yang	2022	FLYX1	Jiupu Village, Chidong Town, Huanggang City, Hubei Province, China	Central China	30.23	2019	164.5	40cm	251	75	30.6	114.05	-7.62057	/	√		80.4	65.5	40.6	19.31	8.21	5.66	2.64					4
46	49	Effect of Fertilizer Management on the Yield and Quality of Different Rice Varieties in Ratoon Rice	Chen Yang	2022	LY6326	Jiupu Village, Chidong Town, Huanggang City, Hubei Province, China	Central China	30.23	2019	164.5	40cm	251	75	30.6	114.05	-7.62057	/	√		80.7	64.5	39.6	23.71	10.13	6.02	2.82					4
46	49	Effect of Fertilizer Management on the Yield and Quality of Different Rice Varieties in Ratoon Rice	Chen Yang	2022	HHZ	Jiupu Village, Chidong Town, Huanggang City, Hubei Province, China	Central China	30.23	2019	164.5	40cm	251	75	30.6	114.05	-7.62057	/	√		80.2	67.7	55.8	16.56	6.39	6.14	3.14					3
46	49	Effect of Fertilizer Management on the Yield and Quality of Different Rice Varieties in Ratoon Rice	Chen Yang	2022	YY4949	Jiupu Village, Chidong Town, Huanggang City, Hubei Province, China	Central China	30.23	2019	164.5	40cm	251	75	30.6	114.05	-7.62057	/	√		80.4	69.8	61	14.97	5.46	4.84	2.02					3
46	49	Effect of Fertilizer Management on the Yield and Quality of Different Rice Varieties in Ratoon Rice	Chen Yang	2022	FLYX1	Jiupu Village, Chidong Town, Huanggang City, Hubei Province, China	Central China	30.23	2019	164.5	40cm	251	75	30.6	114.05	-7.62057	/	√		80.2	69	36	20.38	8.59	5.98	2.76					4
46	49	Effect of Fertilizer Management on the Yield and Quality of Different Rice Varieties in Ratoon Rice	Chen Yang	2022	LY6326	Jiupu Village, Chidong Town, Huanggang City, Hubei Province, China	Central China	30.23	2019	164.5	40cm	251	74.9824	30.6	114.05	-7.62057	/	√		81.1	63.5	37.8	24.92	11.2	5.75	2.69					4
46	49	Effect of Fertilizer Management on the Yield and Quality of Different Rice Varieties in Ratoon Rice	Chen Yang	2022	HHZ	Jiupu Village, Chidong Town, Huanggang City, Hubei Province, China	Central China	30.23	2019	164.5	40cm	251	57	30.6	114.05	-7.62057	/	√		80.6	68.8	59.9	11.49	4.28	6.13	3.18					2
46	49	Effect of Fertilizer Management on the Yield and Quality of Different Rice Varieties in Ratoon Rice	Chen Yang	2022	YY4949	Jiupu Village, Chidong Town, Huanggang City, Hubei Province, China	Central China	30.23	2019	164.5	40cm	251	57	30.6	114.05	-7.62057	/	√		80.4	69.6	61.9	15.23	5.66	4.85	2.01					3
46	49	Effect of Fertilizer Management on the Yield and Quality of Different Rice Varieties in Ratoon Rice	Chen Yang	2022	FLYX1	Jiupu Village, Chidong Town, Huanggang City, Hubei Province, China	Central China	30.23	2019	164.5	40cm	251	57	30.6	114.05	-7.62057	/	√		80.3	63.8	40.6	18.89	7.88	5.64	2.62					4
46	49	Effect of Fertilizer Management on the Yield and Quality of Different Rice Varieties in Ratoon Rice	Chen Yang	2022	LY6326	Jiupu Village, Chidong Town, Huanggang City, Hubei Province, China	Central China	30.23	2019	164.5	40cm	251	57	30.6	114.05	-7.62057	/	√		80.5	62.7	37.5	25.91	10.95	6	2.79					4
46	49	Effect of Fertilizer Management on the Yield and Quality of Different Rice Varieties in Ratoon Rice	Chen Yang	2022	HHZ	Jiupu Village, Chidong Town, Huanggang City, Hubei Province, China	Central China	30.23	2019	164.5	40cm	251	150	30.6	114.05	-7.62057	/		√	79.7	69.5	66.7	7.57	1.82	6.04	2.89					1
46	49	Effect of Fertilizer Management on the Yield and Quality of Different Rice Varieties in Ratoon Rice	Chen Yang	2022	YY4949	Jiupu Village, Chidong Town, Huanggang City, Hubei Province, China	Central China	30.23	2019	164.5	40cm	251	150	30.6	114.05	-7.62057	/		√	80.2	72.3	69.5	8.89	2.07	5.84	2.63					2
46	49	Effect of Fertilizer Management on the Yield and Quality of Different Rice Varieties in Ratoon Rice	Chen Yang	2022	FLYX1	Jiupu Village, Chidong Town, Huanggang City, Hubei Province, China	Central China	30.23	2019	164.5	40cm	251	150	30.6	114.05	-7.62057	/		√	80.3	70.7	65.5	10.32	2.27	6.25	2.89					2
46	49	Effect of Fertilizer Management on the Yield and Quality of Different Rice Varieties in Ratoon Rice	Chen Yang	2022	LY6326	Jiupu Village, Chidong Town, Huanggang City, Hubei Province, China	Central China	30.23	2019	164.5	40cm	251	150	30.6	114.05	-7.62057	/		√	80.6	70.9	65.3	7.91	1.81	6.08	2.81					1
46	49	Effect of Fertilizer Management on the Yield and Quality of Different Rice Varieties in Ratoon Rice	Chen Yang	2022	HHZ	Jiupu Village, Chidong Town, Huanggang City, Hubei Province, China	Central China	30.23	2019	164.5	40cm	251	75	30.6	114.05	-7.62057	/		√	79.5	70.5	67.8	7.14	1.7	6.07	3.07					1
46	49	Effect of Fertilizer Management on the Yield and Quality of Different Rice Varieties in Ratoon Rice	Chen Yang	2022	YY4949	Jiupu Village, Chidong Town, Huanggang City, Hubei Province, China	Central China	30.23	2019	164.5	40cm	251	75	30.6	114.05	-7.62057	/		√	80.8	71.9	70.3	7.82	1.97	6.1	2.5					1
46	49	Effect of Fertilizer Management on the Yield and Quality of Different Rice Varieties in Ratoon Rice	Chen Yang	2022	FLYX1	Jiupu Village, Chidong Town, Huanggang City, Hubei Province, China	Central China	30.23	2019	164.5	40cm	251	75	30.6	114.05	-7.62057	/		√	80	70.5	65.7	9.02	2.08	6.2	2.89					2
46	49	Effect of Fertilizer Management on the Yield and Quality of Different Rice Varieties in Ratoon Rice	Chen Yang	2022	LY6326	Jiupu Village, Chidong Town, Huanggang City, Hubei Province, China	Central China	30.23	2019	164.5	40cm	251	75	30.6	114.05	-7.62057	/		√	79.1	69.4	63	10.25	2.52	6.38	2.95					2
46	49	Effect of Fertilizer Management on the Yield and Quality of Different Rice Varieties in Ratoon Rice	Chen Yang	2022	HHZ	Jiupu Village, Chidong Town, Huanggang City, Hubei Province, China	Central China	30.23	2019	164.5	40cm	251	75	30.6	114.05	-7.62057	/		√	79.3	70.2	67.3	9.91	2.64	6	2.83					2
46	49	Effect of Fertilizer Management on the Yield and Quality of Different Rice Varieties in Ratoon Rice	Chen Yang	2022	YY4949	Jiupu Village, Chidong Town, Huanggang City, Hubei Province, China	Central China	30.23	2019	164.5	40cm	251	75	30.6	114.05	-7.62057	/		√	80.4	71.3	69.7	8.41	2.25	5.82	2.61					2
46	49	Effect of Fertilizer Management on the Yield and Quality of Different Rice Varieties in Ratoon Rice	Chen Yang	2022	FLYX1	Jiupu Village, Chidong Town, Huanggang City, Hubei Province, China	Central China	30.23	2019	164.5	40cm	251	75	30.6	114.05	-7.62057	/		√	79.2	69.7	65.2	10.84	2.57	6.13	2.77					2
46	49	Effect of Fertilizer Management on the Yield and Quality of Different Rice Varieties in Ratoon Rice	Chen Yang	2022	LY6326	Jiupu Village, Chidong Town, Huanggang City, Hubei Province, China	Central China	30.23	2019	164.5	40cm	251	74.9824	30.6	114.05	-7.62057	/		√	79.8	69.7	64.3	8.58	2.11	6.13	3					2
46	49	Effect of Fertilizer Management on the Yield and Quality of Different Rice Varieties in Ratoon Rice	Chen Yang	2022	HHZ	Jiupu Village, Chidong Town, Huanggang City, Hubei Province, China	Central China	30.23	2019	164.5	40cm	251	57	30.6	114.05	-7.62057	/		√	79.8	70.7	68.2	8.59	2.03	6.1	3.04					2
46	49	Effect of Fertilizer Management on the Yield and Quality of Different Rice Varieties in Ratoon Rice	Chen Yang	2022	YY4949	Jiupu Village, Chidong Town, Huanggang City, Hubei Province, China	Central China	30.23	2019	164.5	40cm	251	57	30.6	114.05	-7.62057	/		√	80.9	71.1	69.5	8.38	1.96	6.06	2.84					1
46	49	Effect of Fertilizer Management on the Yield and Quality of Different Rice Varieties in Ratoon Rice	Chen Yang	2022	FLYX1	Jiupu Village, Chidong Town, Huanggang City, Hubei Province, China	Central China	30.23	2019	164.5	40cm	251	57	30.6	114.05	-7.62057	/		√	79.9	70.3	63.3	9.5	2.38	6.15	2.99					2
46	49	Effect of Fertilizer Management on the Yield and Quality of Different Rice Varieties in Ratoon Rice	Chen Yang	2022	LY6326	Jiupu Village, Chidong Town, Huanggang City, Hubei Province, China	Central China	30.23	2019	164.5	40cm	251	57	30.6	114.05	-7.62057	/		√	79.6	70	63.2	9.76	2.39	6.12	2.82					2
47	50	The Physiological and Molecular Mechanism of Forming Rice Yield and Grain Properties under Rice Ratooning	Feifan Lin	2022	DongJin	Herbarium of Fujian Agriculture and Forestry University, Fuzhou, China	East China	26.08	2020	162.8	/	250	180	26.083	119.283	-5.71531	-0.557271	√		87.4	70.5	63.5	8.3	4.8		1.9					3
47	50	The Physiological and Molecular Mechanism of Forming Rice Yield and Grain Properties under Rice Ratooning	Feifan Lin	2022	TFY-3301	Herbarium of Fujian Agriculture and Forestry University, Fuzhou, China	East China	26.08	2021	160.3	/	250	180	26.083	119.283	-3.06036	-6.38181	√		85.1	72.2	51.2	24	12.5		5.8					4
47	50	The Physiological and Molecular Mechanism of Forming Rice Yield and Grain Properties under Rice Ratooning	Feifan Lin	2022	YY-2640	Herbarium of Fujian Agriculture and Forestry University, Fuzhou, China	East China	26.08	2021	160.3	/	250	180	26.083	119.283	-3.06036	-6.38181	√		78.9	73.4	67.2	21.3	29.8		3.1					4
47	50	The Physiological and Molecular Mechanism of Forming Rice Yield and Grain Properties under Rice Ratooning	Feifan Lin	2022	CJ-28	Herbarium of Fujian Agriculture and Forestry University, Fuzhou, China	East China	26.08	2021	160.3	/	250	180	26.083	119.283	-3.06036	-6.38181	√		82.4	76.9	64.8	27.6	24.2		2.7					4
47	50	The Physiological and Molecular Mechanism of Forming Rice Yield and Grain Properties under Rice Ratooning	Feifan Lin	2022	DongJin	Herbarium of Fujian Agriculture and Forestry University, Fuzhou, China	East China	26.08	2021	160.3	/	250	180	26.083	119.283	-3.06036	-6.38181	√		86.6	73.7	64.1	8	4.9		1.9					3
47	50	The Physiological and Molecular Mechanism of Forming Rice Yield and Grain Properties under Rice Ratooning	Feifan Lin	2022	DongJin	Herbarium of Fujian Agriculture and Forestry University, Fuzhou, China	East China	26.08	2020	162.8	/	250	180	26.083	119.283	-5.71531	-0.557271		√	85.6	71.5	65.5	2.8	3.3		1.6					2
47	50	The Physiological and Molecular Mechanism of Forming Rice Yield and Grain Properties under Rice Ratooning	Feifan Lin	2022	TFY-3301	Herbarium of Fujian Agriculture and Forestry University, Fuzhou, China	East China	26.08	2021	160.3	/	250	180	26.083	119.283	-3.06036	-6.38181		√	82.8	74.6	56.9	13.3	7		5					3
47	50	The Physiological and Molecular Mechanism of Forming Rice Yield and Grain Properties under Rice Ratooning	Feifan Lin	2022	YY-2640	Herbarium of Fujian Agriculture and Forestry University, Fuzhou, China	East China	26.08	2021	160.3	/	250	180	26.083	119.283	-3.06036	-6.38181		√	77.8	75.2	70.9	10.7	8.3		2.4					4
47	50	The Physiological and Molecular Mechanism of Forming Rice Yield and Grain Properties under Rice Ratooning	Feifan Lin	2022	CJ-28	Herbarium of Fujian Agriculture and Forestry University, Fuzhou, China	East China	26.08	2021	160.3	/	250	180	26.083	119.283	-3.06036	-6.38181		√	78.6	74.5	69	17.8	14		2.2					4
47	50	The Physiological and Molecular Mechanism of Forming Rice Yield and Grain Properties under Rice Ratooning	Feifan Lin	2022	DongJin	Herbarium of Fujian Agriculture and Forestry University, Fuzhou, China	East China	26.08	2021	160.3	/	250	180	26.083	119.283	-3.06036	-6.38181		√	82.9	73.7	67.1	3.2	2.6		1.7					2
48	51	Metabolomic Analysis Reveals Differential Metabolites and Pathways Involved in Grain Chalkiness Improvement under Rice Ratooning	Feifan Lin	2022	TFY-3301	Experiment Station of Fujian Agriculture and Forestry University, Fuzhou, China	East China	26.08	2019	157.9	25cm	250	180	26.083	119.283	-4.80103	-4.02573	√					21.2	12.6							4
48	51	Metabolomic Analysis Reveals Differential Metabolites and Pathways Involved in Grain Chalkiness Improvement under Rice Ratooning	Feifan Lin	2022	YY-2640	Experiment Station of Fujian Agriculture and Forestry University, Fuzhou, China	East China	26.08	2019	157.9	25cm	250	180	26.083	119.283	-4.80103	-4.02573	√					28.2	15.9							4
48	51	Metabolomic Analysis Reveals Differential Metabolites and Pathways Involved in Grain Chalkiness Improvement under Rice Ratooning	Feifan Lin	2022	CJ-28	Experiment Station of Fujian Agriculture and Forestry University, Fuzhou, China	East China	26.08	2019	157.9	25cm	250	180	26.083	119.283	-4.80103	-4.02573	√					29	25.6							4
48	51	Metabolomic Analysis Reveals Differential Metabolites and Pathways Involved in Grain Chalkiness Improvement under Rice Ratooning	Feifan Lin	2022	TFY-3301	Experiment Station of Fujian Agriculture and Forestry University, Fuzhou, China	East China	26.08	2020	162.8	25cm	250	180	26.083	119.283	-5.71531	-0.557271	√					19.2	13.3							4
48	51	Metabolomic Analysis Reveals Differential Metabolites and Pathways Involved in Grain Chalkiness Improvement under Rice Ratooning	Feifan Lin	2022	YY-2640	Experiment Station of Fujian Agriculture and Forestry University, Fuzhou, China	East China	26.08	2020	162.8	25cm	250	180	26.083	119.283	-5.71531	-0.557271	√					28.8	13.9							4
48	51	Metabolomic Analysis Reveals Differential Metabolites and Pathways Involved in Grain Chalkiness Improvement under Rice Ratooning	Feifan Lin	2022	CJ-28	Experiment Station of Fujian Agriculture and Forestry University, Fuzhou, China	East China	26.08	2020	162.8	25cm	250	180	26.083	119.283	-5.71531	-0.557271	√					27.4	28.1							4
48	51	Metabolomic Analysis Reveals Differential Metabolites and Pathways Involved in Grain Chalkiness Improvement under Rice Ratooning	Feifan Lin	2022	TFY-3301	Experiment Station of Fujian Agriculture and Forestry University, Fuzhou, China	East China	26.08	2019	157.9	25cm	250	180	26.083	119.283	-4.80103	-4.02573		√				7.2	4.4							2
48	51	Metabolomic Analysis Reveals Differential Metabolites and Pathways Involved in Grain Chalkiness Improvement under Rice Ratooning	Feifan Lin	2022	YY-2640	Experiment Station of Fujian Agriculture and Forestry University, Fuzhou, China	East China	26.08	2019	157.9	25cm	250	180	26.083	119.283	-4.80103	-4.02573		√				6	2.5							2
48	51	Metabolomic Analysis Reveals Differential Metabolites and Pathways Involved in Grain Chalkiness Improvement under Rice Ratooning	Feifan Lin	2022	CJ-28	Experiment Station of Fujian Agriculture and Forestry University, Fuzhou, China	East China	26.08	2019	157.9	25cm	250	180	26.083	119.283	-4.80103	-4.02573		√				12.2	9.3							4
48	51	Metabolomic Analysis Reveals Differential Metabolites and Pathways Involved in Grain Chalkiness Improvement under Rice Ratooning	Feifan Lin	2022	TFY-3301	Experiment Station of Fujian Agriculture and Forestry University, Fuzhou, China	East China	26.08	2020	162.8	25cm	250	180	26.083	119.283	-5.71531	-0.557271		√				8.8	4.5							2
48	51	Metabolomic Analysis Reveals Differential Metabolites and Pathways Involved in Grain Chalkiness Improvement under Rice Ratooning	Feifan Lin	2022	YY-2640	Experiment Station of Fujian Agriculture and Forestry University, Fuzhou, China	East China	26.08	2020	162.8	25cm	250	180	26.083	119.283	-5.71531	-0.557271		√				7.8	4.1							2
48	51	Metabolomic Analysis Reveals Differential Metabolites and Pathways Involved in Grain Chalkiness Improvement under Rice Ratooning	Feifan Lin	2022	CJ-28	Experiment Station of Fujian Agriculture and Forestry University, Fuzhou, China	East China	26.08	2020	162.8	25cm	250	180	26.083	119.283	-5.71531	-0.557271		√				9.8	10.2							4
49	52	Physiological and Transcriptomic Analysis Reveal the Regulatory Mechanism Underlying Grain Quality Improvement Induced by Rice Ratooning	Feifan Lin	2022	TFY-3301	Experiment Station of Fujian Agriculture and Forestry University, Fuzhou, China	East China	26.08	2020	162.8	25cm	250	180	26.083	119.283	-5.71531	-0.557271	√		86.5	71	51.2	20.8	14.1		5.6					4
49	52	Physiological and Transcriptomic Analysis Reveal the Regulatory Mechanism Underlying Grain Quality Improvement Induced by Rice Ratooning	Feifan Lin	2022	CJ-28	Experiment Station of Fujian Agriculture and Forestry University, Fuzhou, China	East China	26.08	2020	162.8	25cm	250	180	26.083	119.283	-5.71531	-0.557271	√		81	72.1	66.2	29.1	19.8		2.7					4
49	52	Physiological and Transcriptomic Analysis Reveal the Regulatory Mechanism Underlying Grain Quality Improvement Induced by Rice Ratooning	Feifan Lin	2022	YY-2640	Experiment Station of Fujian Agriculture and Forestry University, Fuzhou, China	East China	26.08	2020	162.8	25cm	250	180	26.083	119.283	-5.71531	-0.557271	√		83.1	75.5	63.2	26.9	31		3.1					4
49	52	Physiological and Transcriptomic Analysis Reveal the Regulatory Mechanism Underlying Grain Quality Improvement Induced by Rice Ratooning	Feifan Lin	2022	TFY-3301	Experiment Station of Fujian Agriculture and Forestry University, Fuzhou, China	East China	26.08	2020	162.8	25cm	250	180	26.083	119.283	-5.71531	-0.557271		√	83.5	69.1	54.7	14.5	8.2		4.9					4
49	52	Physiological and Transcriptomic Analysis Reveal the Regulatory Mechanism Underlying Grain Quality Improvement Induced by Rice Ratooning	Feifan Lin	2022	CJ-28	Experiment Station of Fujian Agriculture and Forestry University, Fuzhou, China	East China	26.08	2020	162.8	25cm	250	180	26.083	119.283	-5.71531	-0.557271		√	80.5	70	68.2	19.7	13.8		2.1					4
49	52	Physiological and Transcriptomic Analysis Reveal the Regulatory Mechanism Underlying Grain Quality Improvement Induced by Rice Ratooning	Feifan Lin	2022	YY-2640	Experiment Station of Fujian Agriculture and Forestry University, Fuzhou, China	East China	26.08	2020	162.8	25cm	250	180	26.083	119.283	-5.71531	-0.557271		√	80.5	73.2	65.7	13.5	7.8		2.3					3
50	53	Investigation on Quality of Ratoon Rice of Different Varieties in Kaizhou District, Chongqing	Kaizhou Wang	2022	TY-808	Baishui Village, Zhonghe Town, Kaizhou District, Chongqing, China	Southwest China	31.17	2021	136.2	30~40cm	/	104.4	29.583	106.467	-5.52969	-1.76274	√		63		55.3		6.3	7	3.7	2.4	96	21.4	6.94	3	The title was translated by the researcher
50	53	Investigation on Quality of Ratoon Rice of Different Varieties in Kaizhou District, Chongqing	Kaizhou Wang	2022	CY-7021	Baishui Village, Zhonghe Town, Kaizhou District, Chongqing, China	Southwest China	31.17	2021	136.2	30~40cm	/	104.4	29.583	106.467	-5.52969	-1.76274	√		68.5		57		3.1	7.2	3.9	5	87	20.3	6.91	2	The title was translated by the researcher
50	53	Investigation on Quality of Ratoon Rice of Different Varieties in Kaizhou District, Chongqing	Kaizhou Wang	2022	JLY-2018	Baishui Village, Zhonghe Town, Kaizhou District, Chongqing, China	Southwest China	31.17	2021	136.2	30~40cm	/	104.4	29.583	106.467	-5.52969	-1.76274	√		63.3		55.2		2.8	6.2	3.1	2.9	78	20.3	6.45	2	The title was translated by the researcher
50	53	Investigation on Quality of Ratoon Rice of Different Varieties in Kaizhou District, Chongqing	Kaizhou Wang	2022	KLY-1168	Baishui Village, Zhonghe Town, Kaizhou District, Chongqing, China	Southwest China	31.17	2021	136.2	30~40cm	/	104.4	29.583	106.467	-5.52969	-1.76274	√		70.4		63.6		8.3	6.3	3	2.8	97	17.6	6.41	4	The title was translated by the researcher
50	53	Investigation on Quality of Ratoon Rice of Different Varieties in Kaizhou District, Chongqing	Kaizhou Wang	2022	JY-27Z	Baishui Village, Zhonghe Town, Kaizhou District, Chongqing, China	Southwest China	31.17	2021	136.2	30~40cm	/	104.4	29.583	106.467	-5.52969	-1.76274	√		66.4		57.9		8.8	6.4	3	3.8	52	20.6	6.48	4	The title was translated by the researcher
50	53	Investigation on Quality of Ratoon Rice of Different Varieties in Kaizhou District, Chongqing	Kaizhou Wang	2022	YXYHS	Baishui Village, Zhonghe Town, Kaizhou District, Chongqing, China	Southwest China	31.17	2021	136.2	30~40cm	/	104.4	29.583	106.467	-5.52969	-1.76274	√		70.6		57.9		3.7	6.3	3.3	3.3	96	18.6	7.27	2	The title was translated by the researcher
50	53	Investigation on Quality of Ratoon Rice of Different Varieties in Kaizhou District, Chongqing	Kaizhou Wang	2022	DLY-111	Baishui Village, Zhonghe Town, Kaizhou District, Chongqing, China	Southwest China	31.17	2021	136.2	30~40cm	/	104.4	29.583	106.467	-5.52969	-1.76274	√		73.3		67.4		6.3	6.1	3.1	3.6	110	17.3	6.69	3	The title was translated by the researcher
50	53	Investigation on Quality of Ratoon Rice of Different Varieties in Kaizhou District, Chongqing	Kaizhou Wang	2022	XLYHZ	Baishui Village, Zhonghe Town, Kaizhou District, Chongqing, China	Southwest China	31.17	2021	136.2	30~40cm	/	104.4	29.583	106.467	-5.52969	-1.76274	√		76.9		62.8		5.5	6.9	3.1	5.1	93	21.4	7.19	3	The title was translated by the researcher
50	53	Investigation on Quality of Ratoon Rice of Different Varieties in Kaizhou District, Chongqing	Kaizhou Wang	2022	CY-6709	Baishui Village, Zhonghe Town, Kaizhou District, Chongqing, China	Southwest China	31.17	2021	136.2	30~40cm	/	104.4	29.583	106.467	-5.52969	-1.76274	√		75.2		56.3		4.4	7	3.6	3.2	106	20.5	7.18	2	The title was translated by the researcher
50	53	Investigation on Quality of Ratoon Rice of Different Varieties in Kaizhou District, Chongqing	Kaizhou Wang	2022	YXY-2115	Baishui Village, Zhonghe Town, Kaizhou District, Chongqing, China	Southwest China	31.17	2021	136.2	30~40cm	/	104.4	29.583	106.467	-5.52969	-1.76274	√		73.9		59.7		10.8	5.9	2.9	3.3	103	21.4	7.29	4	The title was translated by the researcher
50	53	Investigation on Quality of Ratoon Rice of Different Varieties in Kaizhou District, Chongqing	Kaizhou Wang	2022	TY-808	Baishui Village, Zhonghe Town, Kaizhou District, Chongqing, China	Southwest China	31.17	2021	136.2	30~40cm	/	104.4	29.583	106.467	-5.52969	-1.76274		√	69.5		58.2		1.7	6.8	3.6	3.3	59	20.7	7.75	1	The title was translated by the researcher
50	53	Investigation on Quality of Ratoon Rice of Different Varieties in Kaizhou District, Chongqing	Kaizhou Wang	2022	CY-7021	Baishui Village, Zhonghe Town, Kaizhou District, Chongqing, China	Southwest China	31.17	2021	136.2	30~40cm	/	104.4	29.583	106.467	-5.52969	-1.76274		√	70.4		58		2.5	7.1	3.6	5.3	68	21.2	7.65	2	The title was translated by the researcher
50	53	Investigation on Quality of Ratoon Rice of Different Varieties in Kaizhou District, Chongqing	Kaizhou Wang	2022	JLY-2018	Baishui Village, Zhonghe Town, Kaizhou District, Chongqing, China	Southwest China	31.17	2021	136.2	30~40cm	/	104.4	29.583	106.467	-5.52969	-1.76274		√	69.6		59.4		1.9	6.4	3.2	5.3	71	19.1	6.44	1	The title was translated by the researcher
50	53	Investigation on Quality of Ratoon Rice of Different Varieties in Kaizhou District, Chongqing	Kaizhou Wang	2022	KLY-1168	Baishui Village, Zhonghe Town, Kaizhou District, Chongqing, China	Southwest China	31.17	2021	136.2	30~40cm	/	104.4	29.583	106.467	-5.52969	-1.76274		√	58.3		37.5		2.8	5.8	2.8	6.1	86	20.6	7.26	4	The title was translated by the researcher
50	53	Investigation on Quality of Ratoon Rice of Different Varieties in Kaizhou District, Chongqing	Kaizhou Wang	2022	JY-27Z	Baishui Village, Zhonghe Town, Kaizhou District, Chongqing, China	Southwest China	31.17	2021	136.2	30~40cm	/	104.4	29.583	106.467	-5.52969	-1.76274		√	59.5		33.9		1.5	5.8	2.7	5.1	64	21.2	6.31	4	The title was translated by the researcher
50	53	Investigation on Quality of Ratoon Rice of Different Varieties in Kaizhou District, Chongqing	Kaizhou Wang	2022	YXYHS	Baishui Village, Zhonghe Town, Kaizhou District, Chongqing, China	Southwest China	31.17	2021	136.2	30~40cm	/	104.4	29.583	106.467	-5.52969	-1.76274		√	68.2		46.3		0.5	5.8	3.2	5.8	56	20.5	7.38	3	The title was translated by the researcher
50	53	Investigation on Quality of Ratoon Rice of Different Varieties in Kaizhou District, Chongqing	Kaizhou Wang	2022	DLY-111	Baishui Village, Zhonghe Town, Kaizhou District, Chongqing, China	Southwest China	31.17	2021	136.2	30~40cm	/	104.4	29.583	106.467	-5.52969	-1.76274		√	67.5		57.1		0.9	5.8	3	4.3	61	21.7	6.39	2	The title was translated by the researcher
50	53	Investigation on Quality of Ratoon Rice of Different Varieties in Kaizhou District, Chongqing	Kaizhou Wang	2022	XLYHZ	Baishui Village, Zhonghe Town, Kaizhou District, Chongqing, China	Southwest China	31.17	2021	136.2	30~40cm	/	104.4	29.583	106.467	-5.52969	-1.76274		√	59.5		37		2.4	5.6	2.8	3.8	54	20.7	6.61	4	The title was translated by the researcher
50	53	Investigation on Quality of Ratoon Rice of Different Varieties in Kaizhou District, Chongqing	Kaizhou Wang	2022	CY-6709	Baishui Village, Zhonghe Town, Kaizhou District, Chongqing, China	Southwest China	31.17	2021	136.2	30~40cm	/	104.4	29.583	106.467	-5.52969	-1.76274		√	65.1		48.9		1.2	6.3	3.5	5.1	54	21.3	7.57	3	The title was translated by the researcher
50	53	Investigation on Quality of Ratoon Rice of Different Varieties in Kaizhou District, Chongqing	Kaizhou Wang	2022	YXY-2115	Baishui Village, Zhonghe Town, Kaizhou District, Chongqing, China	Southwest China	31.17	2021	136.2	30~40cm	/	104.4	29.583	106.467	-5.52969	-1.76274		√	64.9		57		1.7	7.2	3.2	5.3	58	19.9	7.03	1	The title was translated by the researcher
51	54	Effects of Different Selenium Application Methods on Yield, Appearance Quality and Selenium Content of Ratooning Rice	Jianli Zhou	2022	FLYX-1	Experimental farm of Yangtze University, Hubei Province, China	Central China	30.36	2017	136.1	50cm	/	/	30.7	111.3	-8.86473	2.57472	√		77.3	60.6		47.8	20.3							4
51	54	Effects of Different Selenium Application Methods on Yield, Appearance Quality and Selenium Content of Ratooning Rice	Jianli Zhou	2022	FLYX-1	Experimental farm of Yangtze University, Hubei Province, China	Central China	30.36	2017	136.1	50cm	/	/	30.7	111.3	-8.86473	2.57472	√		76.8	59		48	21							4
51	54	Effects of Different Selenium Application Methods on Yield, Appearance Quality and Selenium Content of Ratooning Rice	Jianli Zhou	2022	FLYX-1	Experimental farm of Yangtze University, Hubei Province, China	Central China	30.36	2017	136.1	50cm	/	/	30.7	111.3	-8.86473	2.57472	√		77.8	61.6		46	20.6							4
51	54	Effects of Different Selenium Application Methods on Yield, Appearance Quality and Selenium Content of Ratooning Rice	Jianli Zhou	2022	FLYX-1	Experimental farm of Yangtze University, Hubei Province, China	Central China	30.36	2017	136.1	50cm	/	/	30.7	111.3	-8.86473	2.57472	√		77.1	61.6		49.2	21.3							4
51	54	Effects of Different Selenium Application Methods on Yield, Appearance Quality and Selenium Content of Ratooning Rice	Jianli Zhou	2022	FLYX-1	Experimental farm of Yangtze University, Hubei Province, China	Central China	30.36	2017	136.1	50cm	/	/	30.7	111.3	-8.86473	2.57472	√		75.8	59.3		51.2	23.2							4
51	54	Effects of Different Selenium Application Methods on Yield, Appearance Quality and Selenium Content of Ratooning Rice	Jianli Zhou	2022	FLYX-1	Experimental farm of Yangtze University, Hubei Province, China	Central China	30.36	2017	136.1	50cm	/	/	30.7	111.3	-8.86473	2.57472	√		75.9	59.7		53.2	24.1							4
51	54	Effects of Different Selenium Application Methods on Yield, Appearance Quality and Selenium Content of Ratooning Rice	Jianli Zhou	2022	FLYX-1	Experimental farm of Yangtze University, Hubei Province, China	Central China	30.36	2017	136.1	50cm	/	/	30.7	111.3	-8.86473	2.57472	√		77.6	64.4		45.7	22							4
51	54	Effects of Different Selenium Application Methods on Yield, Appearance Quality and Selenium Content of Ratooning Rice	Jianli Zhou	2022	FLYX-1	Experimental farm of Yangtze University, Hubei Province, China	Central China	30.36	2017	136.1	50cm	/	/	30.7	111.3	-8.86473	2.57472	√		76.9	60.5		57.1	27.5							4
51	54	Effects of Different Selenium Application Methods on Yield, Appearance Quality and Selenium Content of Ratooning Rice	Jianli Zhou	2022	FLYX-1	Experimental farm of Yangtze University, Hubei Province, China	Central China	30.36	2017	136.1	50cm	/	/	30.7	111.3	-8.86473	2.57472	√		78.3	62.4		57.3	27.7							4
51	54	Effects of Different Selenium Application Methods on Yield, Appearance Quality and Selenium Content of Ratooning Rice	Jianli Zhou	2022	FLYX-1	Experimental farm of Yangtze University, Hubei Province, China	Central China	30.36	2017	136.1	50cm	/	/	30.7	111.3	-8.86473	2.57472		√	79.9	62.9		15.1	5.2							3
51	54	Effects of Different Selenium Application Methods on Yield, Appearance Quality and Selenium Content of Ratooning Rice	Jianli Zhou	2022	FLYX-1	Experimental farm of Yangtze University, Hubei Province, China	Central China	30.36	2017	136.1	50cm	/	/	30.7	111.3	-8.86473	2.57472		√	79.8	62.2		15.2	5.4							3
51	54	Effects of Different Selenium Application Methods on Yield, Appearance Quality and Selenium Content of Ratooning Rice	Jianli Zhou	2022	FLYX-1	Experimental farm of Yangtze University, Hubei Province, China	Central China	30.36	2017	136.1	50cm	/	/	30.7	111.3	-8.86473	2.57472		√	79.2	61.2		14.7	5.4							3
51	54	Effects of Different Selenium Application Methods on Yield, Appearance Quality and Selenium Content of Ratooning Rice	Jianli Zhou	2022	FLYX-1	Experimental farm of Yangtze University, Hubei Province, China	Central China	30.36	2017	136.1	50cm	/	/	30.7	111.3	-8.86473	2.57472		√	79.1	61.3		16.1	5.8							3
51	54	Effects of Different Selenium Application Methods on Yield, Appearance Quality and Selenium Content of Ratooning Rice	Jianli Zhou	2022	FLYX-1	Experimental farm of Yangtze University, Hubei Province, China	Central China	30.36	2017	136.1	50cm	/	/	30.7	111.3	-8.86473	2.57472		√	79.6	62.1		16.6	6.1							3
51	54	Effects of Different Selenium Application Methods on Yield, Appearance Quality and Selenium Content of Ratooning Rice	Jianli Zhou	2022	FLYX-1	Experimental farm of Yangtze University, Hubei Province, China	Central China	30.36	2017	136.1	50cm	/	/	30.7	111.3	-8.86473	2.57472		√	80.4	63		15.9	5.5							3
51	54	Effects of Different Selenium Application Methods on Yield, Appearance Quality and Selenium Content of Ratooning Rice	Jianli Zhou	2022	FLYX-1	Experimental farm of Yangtze University, Hubei Province, China	Central China	30.36	2017	136.1	50cm	/	/	30.7	111.3	-8.86473	2.57472		√	80	61.5		11.7	4.2							2
51	54	Effects of Different Selenium Application Methods on Yield, Appearance Quality and Selenium Content of Ratooning Rice	Jianli Zhou	2022	FLYX-1	Experimental farm of Yangtze University, Hubei Province, China	Central China	30.36	2017	136.1	50cm	/	/	30.7	111.3	-8.86473	2.57472		√	80.3	62.7		15.8	6.1							3
51	54	Effects of Different Selenium Application Methods on Yield, Appearance Quality and Selenium Content of Ratooning Rice	Jianli Zhou	2022	FLYX-1	Experimental farm of Yangtze University, Hubei Province, China	Central China	30.36	2017	136.1	50cm	/	/	30.7	111.3	-8.86473	2.57472		√	79.9	62.2		15.1	5.5							3
52	55	Screening of High Quality Rice Germplasms with Strong Ratooning Ability and Evaluation of Agronomic Performance	Silin Shu	2022	HHZ	Jiupu Village, Chidong Town, Huanggang City, Hubei Province, China	Central China	30.23	2021	160.4	40cm	251	150	30.6	114.05	-6.10751	-1.41309	√		80.2	70.5	43	27.3	5.4	6.04	3.15	1	73.8	15.8		4
52	55	Screening of High Quality Rice Germplasms with Strong Ratooning Ability and Evaluation of Agronomic Performance	Silin Shu	2022	W085	Jiupu Village, Chidong Town, Huanggang City, Hubei Province, China	Central China	30.23	2021	160.4	40cm	251	150	30.6	114.05	-6.10751	-1.41309	√		79.2	67.1	43.7	99.7	60.5	4.93	1.79	1	93.2	3.5		4
52	55	Screening of High Quality Rice Germplasms with Strong Ratooning Ability and Evaluation of Agronomic Performance	Silin Shu	2022	W200	Jiupu Village, Chidong Town, Huanggang City, Hubei Province, China	Central China	30.23	2021	160.4	40cm	251	150	30.6	114.05	-6.10751	-1.41309	√		77.7	67.7	35.9	90.5	38.8	6.09	2.98	1.6	85.8	12.6		4
52	55	Screening of High Quality Rice Germplasms with Strong Ratooning Ability and Evaluation of Agronomic Performance	Silin Shu	2022	W240	Jiupu Village, Chidong Town, Huanggang City, Hubei Province, China	Central China	30.23	2021	160.4	40cm	251	150	30.6	114.05	-6.10751	-1.41309	√		79.3	66.8	37.5	92.6	41.8	5.93	2.57	1	66	25.5		4
52	55	Screening of High Quality Rice Germplasms with Strong Ratooning Ability and Evaluation of Agronomic Performance	Silin Shu	2022	W269	Jiupu Village, Chidong Town, Huanggang City, Hubei Province, China	Central China	30.23	2021	160.4	40cm	251	150	30.6	114.05	-6.10751	-1.41309	√		77.3	69.5	58.6	82.1	27.9	6.01	3.07	1	88.2	11		4
52	55	Screening of High Quality Rice Germplasms with Strong Ratooning Ability and Evaluation of Agronomic Performance	Silin Shu	2022	CX17	Jiupu Village, Chidong Town, Huanggang City, Hubei Province, China	Central China	30.23	2021	160.4	40cm	251	150	30.6	114.05	-6.10751	-1.41309	√		79.5	72.4	50.9	65.7	24.7	5.33	2.57	5.9	32.8	26.4		4
52	55	Screening of High Quality Rice Germplasms with Strong Ratooning Ability and Evaluation of Agronomic Performance	Silin Shu	2022	CX119	Jiupu Village, Chidong Town, Huanggang City, Hubei Province, China	Central China	30.23	2021	160.4	40cm	251	150	30.6	114.05	-6.10751	-1.41309	√		79.7	69.5	53.5	67.3	28.6	5.14	2.17	1	55.7	26.5		4
52	55	Screening of High Quality Rice Germplasms with Strong Ratooning Ability and Evaluation of Agronomic Performance	Silin Shu	2022	CX121	Jiupu Village, Chidong Town, Huanggang City, Hubei Province, China	Central China	30.23	2021	160.4	40cm	251	150	30.6	114.05	-6.10751	-1.41309	√		80.3	68.3	31.2	88.3	33.9	6.04	2.91	1	85.8	11.9		4
52	55	Screening of High Quality Rice Germplasms with Strong Ratooning Ability and Evaluation of Agronomic Performance	Silin Shu	2022	IRIS.313-10314	Jiupu Village, Chidong Town, Huanggang City, Hubei Province, China	Central China	30.23	2021	160.4	40cm	251	150	30.6	114.05	-6.10751	-1.41309	√		79.3	69.3	36	83.8	33.1	6.23	2.89	5.1	27.8	27.1		4
52	55	Screening of High Quality Rice Germplasms with Strong Ratooning Ability and Evaluation of Agronomic Performance	Silin Shu	2022	IRIS.313-8192	Jiupu Village, Chidong Town, Huanggang City, Hubei Province, China	Central China	30.23	2021	160.4	40cm	251	150	30.6	114.05	-6.10751	-1.41309	√		79.2	67.4	37.2	27.8	9.2	6.61	3.16	1	53.2	27.2		4
52	55	Screening of High Quality Rice Germplasms with Strong Ratooning Ability and Evaluation of Agronomic Performance	Silin Shu	2022	HHZ	Jiupu Village, Chidong Town, Huanggang City, Hubei Province, China	Central China	30.23	2021	160.4	40cm	251	150	30.6	114.05	-6.10751	-1.41309		√	79.2	69.8	61.7	14.5	2.6	6.14	3.15	6	76.8	19.1		2
52	55	Screening of High Quality Rice Germplasms with Strong Ratooning Ability and Evaluation of Agronomic Performance	Silin Shu	2022	W085	Jiupu Village, Chidong Town, Huanggang City, Hubei Province, China	Central China	30.23	2021	160.4	40cm	251	150	30.6	114.05	-6.10751	-1.41309		√	79.3	69.7	47.6	100	62.3	4.98	1.82	5	95.4	6.5		4
52	55	Screening of High Quality Rice Germplasms with Strong Ratooning Ability and Evaluation of Agronomic Performance	Silin Shu	2022	W200	Jiupu Village, Chidong Town, Huanggang City, Hubei Province, China	Central China	30.23	2021	160.4	40cm	251	150	30.6	114.05	-6.10751	-1.41309		√	78	65.4	50.7	54.5	12.1	6.02	3.08	1.8	76.5	16.2		4
52	55	Screening of High Quality Rice Germplasms with Strong Ratooning Ability and Evaluation of Agronomic Performance	Silin Shu	2022	W240	Jiupu Village, Chidong Town, Huanggang City, Hubei Province, China	Central China	30.23	2021	160.4	40cm	251	150	30.6	114.05	-6.10751	-1.41309		√	80.3	69	52.9	71.5	24.7	5.92	2.65	2.7	29.5	27.5		4
52	55	Screening of High Quality Rice Germplasms with Strong Ratooning Ability and Evaluation of Agronomic Performance	Silin Shu	2022	W269	Jiupu Village, Chidong Town, Huanggang City, Hubei Province, China	Central China	30.23	2021	160.4	40cm	251	150	30.6	114.05	-6.10751	-1.41309		√	77.3	66	50.3	96.5	46.9	5.64	3.01	1	77.7	8.5		4
52	55	Screening of High Quality Rice Germplasms with Strong Ratooning Ability and Evaluation of Agronomic Performance	Silin Shu	2022	CX17	Jiupu Village, Chidong Town, Huanggang City, Hubei Province, China	Central China	30.23	2021	160.4	40cm	251	150	30.6	114.05	-6.10751	-1.41309		√	80.1	72	58.7	25.4	5.1	5.44	2.68	7	20.2	29.1		4
52	55	Screening of High Quality Rice Germplasms with Strong Ratooning Ability and Evaluation of Agronomic Performance	Silin Shu	2022	CX119	Jiupu Village, Chidong Town, Huanggang City, Hubei Province, China	Central China	30.23	2021	160.4	40cm	251	150	30.6	114.05	-6.10751	-1.41309		√	79.9	68.6	55.7	41.5	10.1	5.08	2.19	2.3	44.8	28.7		4
52	55	Screening of High Quality Rice Germplasms with Strong Ratooning Ability and Evaluation of Agronomic Performance	Silin Shu	2022	CX121	Jiupu Village, Chidong Town, Huanggang City, Hubei Province, China	Central China	30.23	2021	160.4	40cm	251	150	30.6	114.05	-6.10751	-1.41309		√	80	68.5	48.4	47.6	11.3	5.95	2.9	1	97.5	14.9		4
52	55	Screening of High Quality Rice Germplasms with Strong Ratooning Ability and Evaluation of Agronomic Performance	Silin Shu	2022	IRIS.313-10314	Jiupu Village, Chidong Town, Huanggang City, Hubei Province, China	Central China	30.23	2021	160.4	40cm	251	150	30.6	114.05	-6.10751	-1.41309		√	79.8	69.2	57.1	34.1	9.1	6.3	3.07	7	31.2	29		4
52	55	Screening of High Quality Rice Germplasms with Strong Ratooning Ability and Evaluation of Agronomic Performance	Silin Shu	2022	IRIS.313-8192	Jiupu Village, Chidong Town, Huanggang City, Hubei Province, China	Central China	30.23	2021	160.4	40cm	251	150	30.6	114.05	-6.10751	-1.41309		√	79.7	68.4	62.1	13.9	2.4	6.73	3.26	2.6	32.4	27.8		4
53	56	Quality Characteristics of Noodles Processed from Rice Grains of the Ratoon Crop	Zhengwu Xiao	2022	Guichao 2	Pingtou Village, Yongan Town, Liuyang City, Hunan Province, China	Central China	28.15	2020	144.8	30cm	299	120	28.233	112.867	-9.14067	0.738577	√											26.5	6.77	4
53	56	Quality Characteristics of Noodles Processed from Rice Grains of the Ratoon Crop	Zhengwu Xiao	2022	Zhenguiai	Pingtou Village, Yongan Town, Liuyang City, Hunan Province, China	Central China	28.15	2020	144.8	30cm	299	120	28.233	112.867	-9.14067	0.738577	√											28.1	7.7	4
53	56	Quality Characteristics of Noodles Processed from Rice Grains of the Ratoon Crop	Zhengwu Xiao	2022	Guichao 2	Pingtou Village, Yongan Town, Liuyang City, Hunan Province, China	Central China	28.15	2021	153.6	30cm	299	120	28.233	112.867	-5.70058	-0.956214	√											26.2	7.76	4
53	56	Quality Characteristics of Noodles Processed from Rice Grains of the Ratoon Crop	Zhengwu Xiao	2022	Zhenguiai	Pingtou Village, Yongan Town, Liuyang City, Hunan Province, China	Central China	28.15	2021	153.6	30cm	299	120	28.233	112.867	-5.70058	-0.956214	√											26.8	7.24	4
53	56	Quality Characteristics of Noodles Processed from Rice Grains of the Ratoon Crop	Zhengwu Xiao	2022	Guichao 2	Pingtou Village, Yongan Town, Liuyang City, Hunan Province, China	Central China	28.15	2020	144.8	30cm	299	120	28.233	112.867	-9.14067	0.738577		√										27	7.43	4
53	56	Quality Characteristics of Noodles Processed from Rice Grains of the Ratoon Crop	Zhengwu Xiao	2022	Zhenguiai	Pingtou Village, Yongan Town, Liuyang City, Hunan Province, China	Central China	28.15	2020	144.8	30cm	299	120	28.233	112.867	-9.14067	0.738577		√										27.7	8.11	4
53	56	Quality Characteristics of Noodles Processed from Rice Grains of the Ratoon Crop	Zhengwu Xiao	2022	Guichao 2	Pingtou Village, Yongan Town, Liuyang City, Hunan Province, China	Central China	28.15	2021	153.6	30cm	299	120	28.233	112.867	-5.70058	-0.956214		√										26	7.54	4
53	56	Quality Characteristics of Noodles Processed from Rice Grains of the Ratoon Crop	Zhengwu Xiao	2022	Zhenguiai	Pingtou Village, Yongan Town, Liuyang City, Hunan Province, China	Central China	28.15	2021	153.6	30cm	299	120	28.233	112.867	-5.70058	-0.956214		√										25.4	9.33	4
54	57	GF14f Gene is Negatively Associated with Yield and Grain Chalkiness under Rice Ratooning	Feifan Lin	2023	JH-809	Experiment Station of Fujian Agriculture and Forestry University, Fuzhou, China	East China	26.08	2019	157.9	25cm	250	180	26.083	119.283	-4.80103	-4.02573	√		86.9	70.7	65.3	6.2	5.3							3
54	57	GF14f Gene is Negatively Associated with Yield and Grain Chalkiness under Rice Ratooning	Feifan Lin	2023	JH-809	Experiment Station of Fujian Agriculture and Forestry University, Fuzhou, China	East China	26.08	2019	157.9	25cm	250	180	26.083	119.283	-4.80103	-4.02573	√		85.5	73.9	66.3	8	5.3							3
54	57	GF14f Gene is Negatively Associated with Yield and Grain Chalkiness under Rice Ratooning	Feifan Lin	2023	JH-809	Experiment Station of Fujian Agriculture and Forestry University, Fuzhou, China	East China	26.08	2019	157.9	25cm	250	180	26.083	119.283	-4.80103	-4.02573		√	86.3	72.2	67.4	2.1	3.5							2
54	57	GF14f Gene is Negatively Associated with Yield and Grain Chalkiness under Rice Ratooning	Feifan Lin	2023	JH-809	Experiment Station of Fujian Agriculture and Forestry University, Fuzhou, China	East China	26.08	2019	157.9	25cm	250	180	26.083	119.283	-4.80103	-4.02573		√	85.5	76.9	70.5	2.7	2.2							2
55	58	QTL Identification of Appearance Quality of Ratoon Rice Using Two Sets of Reciprocal Introgression Lines	Hui Hu	2023	Minghui 63	Experimental farm of Yangtze University, Hubei Province, China	Central China	30.3	2018	140.8	40cm	250	55.7	30.7	111.3	-8.11105	-2.30944	√					14.3	4.48	9.08	3.57					2
55	58	QTL Identification of Appearance Quality of Ratoon Rice Using Two Sets of Reciprocal Introgression Lines	Hui Hu	2023	02428	Experimental farm of Yangtze University, Hubei Province, China	Central China	30.3	2018	140.8	40cm	250	55.7	30.7	111.3	-8.11105	-2.30944	√					61.79	37.18	6.76	2.31					4
55	58	QTL Identification of Appearance Quality of Ratoon Rice Using Two Sets of Reciprocal Introgression Lines	Hui Hu	2023	Minghui 63-ILs	Experimental farm of Yangtze University, Hubei Province, China	Central China	30.3	2018	140.8	40cm	250	55.7	30.7	111.3	-8.11105	-2.30944	√					35.43	18.29	8.9	3.47					4
55	58	QTL Identification of Appearance Quality of Ratoon Rice Using Two Sets of Reciprocal Introgression Lines	Hui Hu	2023	02428-ILs	Experimental farm of Yangtze University, Hubei Province, China	Central China	30.3	2018	140.8	40cm	250	55.7	30.7	111.3	-8.11105	-2.30944	√					74.92	54.05	7	2.34					4
55	58	QTL Identification of Appearance Quality of Ratoon Rice Using Two Sets of Reciprocal Introgression Lines	Hui Hu	2023	Minghui 63	Experimental farm of Yangtze University, Hubei Province, China	Central China	30.3	2019	163.2	40cm	250	55.7	30.7	111.3	-6.20545	-2.78763	√					25.33	5.21	9.34	3.49					3
55	58	QTL Identification of Appearance Quality of Ratoon Rice Using Two Sets of Reciprocal Introgression Lines	Hui Hu	2023	02428	Experimental farm of Yangtze University, Hubei Province, China	Central China	30.3	2019	163.2	40cm	250	55.7	30.7	111.3	-6.20545	-2.78763	√					89.07	43.69	7.01	2.33					4
55	58	QTL Identification of Appearance Quality of Ratoon Rice Using Two Sets of Reciprocal Introgression Lines	Hui Hu	2023	Minghui 63-ILs	Experimental farm of Yangtze University, Hubei Province, China	Central China	30.3	2019	163.2	40cm	250	55.7	30.7	111.3	-6.20545	-2.78763	√					36.21	13.33	9.37	3.51					4
55	58	QTL Identification of Appearance Quality of Ratoon Rice Using Two Sets of Reciprocal Introgression Lines	Hui Hu	2023	02428-ILs	Experimental farm of Yangtze University, Hubei Province, China	Central China	30.3	2019	163.2	40cm	250	55.7	30.7	111.3	-6.20545	-2.78763	√					90.21	56.31	7.23	2.38					4
55	58	QTL Identification of Appearance Quality of Ratoon Rice Using Two Sets of Reciprocal Introgression Lines	Hui Hu	2023	Minghui 63	Experimental farm of Yangtze University, Hubei Province, China	Central China	30.3	2018	140.8	40cm	250	55.7	30.7	111.3	-8.11105	-2.30944		√				5.27	1.2	8.9	3.7					1
55	58	QTL Identification of Appearance Quality of Ratoon Rice Using Two Sets of Reciprocal Introgression Lines	Hui Hu	2023	02428	Experimental farm of Yangtze University, Hubei Province, China	Central China	30.3	2018	140.8	40cm	250	55.7	30.7	111.3	-8.11105	-2.30944		√				39.56	21.84	6.63	2.12					4
55	58	QTL Identification of Appearance Quality of Ratoon Rice Using Two Sets of Reciprocal Introgression Lines	Hui Hu	2023	Minghui 63-ILs	Experimental farm of Yangtze University, Hubei Province, China	Central China	30.3	2018	140.8	40cm	250	55.7	30.7	111.3	-8.11105	-2.30944		√				6.37	1.71	8.74	3.55					1
55	58	QTL Identification of Appearance Quality of Ratoon Rice Using Two Sets of Reciprocal Introgression Lines	Hui Hu	2023	02428-ILs	Experimental farm of Yangtze University, Hubei Province, China	Central China	30.3	2018	140.8	40cm	250	55.7	30.7	111.3	-8.11105	-2.30944		√				41.35	16.77	7.11	2.4					4
55	58	QTL Identification of Appearance Quality of Ratoon Rice Using Two Sets of Reciprocal Introgression Lines	Hui Hu	2023	Minghui 63	Experimental farm of Yangtze University, Hubei Province, China	Central China	30.3	2019	163.2	40cm	250	55.7	30.7	111.3	-6.20545	-2.78763		√				8.96	1.82	9.09	3.68					1
55	58	QTL Identification of Appearance Quality of Ratoon Rice Using Two Sets of Reciprocal Introgression Lines	Hui Hu	2023	02428	Experimental farm of Yangtze University, Hubei Province, China	Central China	30.3	2019	163.2	40cm	250	55.7	30.7	111.3	-6.20545	-2.78763		√				38.85	20.99	7.06	2.22					4
55	58	QTL Identification of Appearance Quality of Ratoon Rice Using Two Sets of Reciprocal Introgression Lines	Hui Hu	2023	Minghui 63-ILs	Experimental farm of Yangtze University, Hubei Province, China	Central China	30.3	2019	163.2	40cm	250	55.7	30.7	111.3	-6.20545	-2.78763		√				9.99	2.21	8.81	3.57					2
56	59	Genetic Dissection of Cooking and Eating Quality of Ratoon Rice Using Two Sets of Reciprocal Introgression Lines	Hui Hu	2023	02428-ILs	Experimental farm of Yangtze University, Hubei Province, China	Central China	30.3	2019	163.2	40cm	250	55.7	30.7	111.3	-6.20545	-2.78763		√				43.69	14.79	7.23	2.42					4
56	59	Genetic Dissection of Cooking and Eating Quality of Ratoon Rice Using Two Sets of Reciprocal Introgression Lines	Hui Hu	2023	Minghui 63	Experimental farm of Yangtze University, Hubei Province, China	Central China	30.3	2018	140.8	40cm	250	55.7	30.7	111.3	-8.11105	-2.30944	√									5.48	91.25	15.38
56	59	Genetic Dissection of Cooking and Eating Quality of Ratoon Rice Using Two Sets of Reciprocal Introgression Lines	Hui Hu	2023	02428	Experimental farm of Yangtze University, Hubei Province, China	Central China	30.3	2018	140.8	40cm	250	55.7	30.7	111.3	-8.11105	-2.30944	√									4.17	75.11	13.78
56	59	Genetic Dissection of Cooking and Eating Quality of Ratoon Rice Using Two Sets of Reciprocal Introgression Lines	Hui Hu	2023	Minghui 63-ILs	Experimental farm of Yangtze University, Hubei Province, China	Central China	30.3	2018	140.8	40cm	250	55.7	30.7	111.3	-8.11105	-2.30944	√									4.9	86.08	14.66
56	59	Genetic Dissection of Cooking and Eating Quality of Ratoon Rice Using Two Sets of Reciprocal Introgression Lines	Hui Hu	2023	02428-ILs	Experimental farm of Yangtze University, Hubei Province, China	Central China	30.3	2018	140.8	40cm	250	55.7	30.7	111.3	-8.11105	-2.30944	√									3.94	82.82	13.1
56	59	Genetic Dissection of Cooking and Eating Quality of Ratoon Rice Using Two Sets of Reciprocal Introgression Lines	Hui Hu	2023	Minghui 63	Experimental farm of Yangtze University, Hubei Province, China	Central China	30.3	2019	163.2	40cm	250	55.7	30.7	111.3	-6.20545	-2.78763	√									5.36	89.23	14.99
56	59	Genetic Dissection of Cooking and Eating Quality of Ratoon Rice Using Two Sets of Reciprocal Introgression Lines	Hui Hu	2023	02428	Experimental farm of Yangtze University, Hubei Province, China	Central China	30.3	2019	163.2	40cm	250	55.7	30.7	111.3	-6.20545	-2.78763	√									4.21	74.68	13.08
56	59	Genetic Dissection of Cooking and Eating Quality of Ratoon Rice Using Two Sets of Reciprocal Introgression Lines	Hui Hu	2023	Minghui 63-ILs	Experimental farm of Yangtze University, Hubei Province, China	Central China	30.3	2019	163.2	40cm	250	55.7	30.7	111.3	-6.20545	-2.78763	√									5.08	88.79	14.78
56	59	Genetic Dissection of Cooking and Eating Quality of Ratoon Rice Using Two Sets of Reciprocal Introgression Lines	Hui Hu	2023	02428-ILs	Experimental farm of Yangtze University, Hubei Province, China	Central China	30.3	2019	163.2	40cm	250	55.7	30.7	111.3	-6.20545	-2.78763	√									4.01	76.49	13.17
56	59	Genetic Dissection of Cooking and Eating Quality of Ratoon Rice Using Two Sets of Reciprocal Introgression Lines	Hui Hu	2023	Minghui 63	Experimental farm of Yangtze University, Hubei Province, China	Central China	30.3	2018	140.8	40cm	250	55.7	30.7	111.3	-8.11105	-2.30944		√								6.23	83.74	14.16
56	59	Genetic Dissection of Cooking and Eating Quality of Ratoon Rice Using Two Sets of Reciprocal Introgression Lines	Hui Hu	2023	02428	Experimental farm of Yangtze University, Hubei Province, China	Central China	30.3	2018	140.8	40cm	250	55.7	30.7	111.3	-8.11105	-2.30944		√								5.8	75.05	10.74
56	59	Genetic Dissection of Cooking and Eating Quality of Ratoon Rice Using Two Sets of Reciprocal Introgression Lines	Hui Hu	2023	Minghui 63-ILs	Experimental farm of Yangtze University, Hubei Province, China	Central China	30.3	2018	140.8	40cm	250	55.7	30.7	111.3	-8.11105	-2.30944		√								5.79	84.71	14.21
56	59	Genetic Dissection of Cooking and Eating Quality of Ratoon Rice Using Two Sets of Reciprocal Introgression Lines	Hui Hu	2023	02428-ILs	Experimental farm of Yangtze University, Hubei Province, China	Central China	30.3	2018	140.8	40cm	250	55.7	30.7	111.3	-8.11105	-2.30944		√								5.11	84.49	11.65
56	59	Genetic Dissection of Cooking and Eating Quality of Ratoon Rice Using Two Sets of Reciprocal Introgression Lines	Hui Hu	2023	Minghui 63	Experimental farm of Yangtze University, Hubei Province, China	Central China	30.3	2019	163.2	40cm	250	55.7	30.7	111.3	-6.20545	-2.78763		√								6.29	87.26	13.97
56	59	Genetic Dissection of Cooking and Eating Quality of Ratoon Rice Using Two Sets of Reciprocal Introgression Lines	Hui Hu	2023	02428	Experimental farm of Yangtze University, Hubei Province, China	Central China	30.3	2019	163.2	40cm	250	55.7	30.7	111.3	-6.20545	-2.78763		√								5.27	74.91	10.68
56	59	Genetic Dissection of Cooking and Eating Quality of Ratoon Rice Using Two Sets of Reciprocal Introgression Lines	Hui Hu	2023	Minghui 63-ILs	Experimental farm of Yangtze University, Hubei Province, China	Central China	30.3	2019	163.2	40cm	250	55.7	30.7	111.3	-6.20545	-2.78763		√								6.07	89.17	14.07
56	59	Genetic Dissection of Cooking and Eating Quality of Ratoon Rice Using Two Sets of Reciprocal Introgression Lines	Hui Hu	2023	02428-ILs	Experimental farm of Yangtze University, Hubei Province, China	Central China	30.3	2019	163.2	40cm	250	55.7	30.7	111.3	-6.20545	-2.78763		√								5.32	76.47	10.99

## Sheet: RC vs LC
OID	ID	Title	First Author	Date Accepted	Varieties	Study sites	Geographical region	Latitude (°)	Study year	Global surface solar radiation(W/m²)	Stubble heights	Planting density (1000 clump/hm²)	Nitrogen application dosage during cutting period (kg/hm²)	Latitude of meteorological observation station (N)	Longitude of meteorological observation station (E)	ΔTavg (the filling stage of ratoon season is compared with that of main season)(℃)	ΔPrecipitation (the filling stage of ratoon season is compared with that of main season)(mm)	Ratoon rice	Late crop	Brown rice rate (%)	Milled rice rate (%)	Head rice rate (%)	Chalky rice rate (%)	Chalkiness degree (%)	Grain Length (mm)	Length-width ratio	Alkali spreading value	Gel consistency (mm)	Amylose content (%)	Protein content (%)	Overall grain quality	Note
1	1	Effects of Different Seasons on Rice Quality and Yield of Ratoon Rice	Xurang Xiong	1986	WY 35	Rice Research Institute in Hunan, China	Central China	28.18	1985	159.2	/	/	/	/	/	/	/	√		79.4	72.3	51.5	83	11		2.7		28.5	22.1	9.6	4	The title was translated by the researcher
1	1	Effects of Different Seasons on Rice Quality and Yield of Ratoon Rice	Xurang Xiong	1986	WY 64	Rice Research Institute in Hunan, China	Central China	28.18	1985	159.2	/	/	/	/	/	/	/	√		80.4	69.6	28.1	76	9.5		3.1		27	22.9	9.1	4	The title was translated by the researcher
1	1	Effects of Different Seasons on Rice Quality and Yield of Ratoon Rice	Xurang Xiong	1986	WY 49	Rice Research Institute in Hunan, China	Central China	28.18	1985	159.2	/	/	/	/	/	/	/	√		76.8	70.2	30	92	3		2.8		27.5	22.8	9.3	4	The title was translated by the researcher
1	1	Effects of Different Seasons on Rice Quality and Yield of Ratoon Rice	Xurang Xiong	1986	XY 125	Rice Research Institute in Hunan, China	Central China	28.18	1985	159.2	/	/	/	/	/	/	/	√		80.9	74.4	56.2	4	0.3		2.4		28	20.5	9.9	1	The title was translated by the researcher
1	1	Effects of Different Seasons on Rice Quality and Yield of Ratoon Rice	Xurang Xiong	1986	WY 35	Rice Research Institute in Hunan, China	Central China	28.18	1985	159.2	/	/	/	/	/	/	/		√	83	74.7	61.9	84	32.6		2.7		29.5	19.8	9.5	4	The title was translated by the researcher
1	1	Effects of Different Seasons on Rice Quality and Yield of Ratoon Rice	Xurang Xiong	1986	WY 64	Rice Research Institute in Hunan, China	Central China	28.18	1985	159.2	/	/	/	/	/	/	/		√	82.7	75	54.3	56	23		3		29	25.5	9.8	4	The title was translated by the researcher
1	1	Effects of Different Seasons on Rice Quality and Yield of Ratoon Rice	Xurang Xiong	1986	WY 49	Rice Research Institute in Hunan, China	Central China	28.18	1985	159.2	/	/	/	/	/	/	/		√	83.5	81.5	53.9	81	25		2.7		28	23.5	9.8	4	The title was translated by the researcher
1	1	Effects of Different Seasons on Rice Quality and Yield of Ratoon Rice	Xurang Xiong	1986	XY 125	Rice Research Institute in Hunan, China	Central China	28.18	1985	159.2	/	/	/	/	/	/	/		√	82.4	76.4	71.1	37	7.2		2.6		27.5	24.8	10.2	4	The title was translated by the researcher
2	10	Differences in Characteristics of Source, Sink, and Flow between Ratoon_x005f_x0002_ing Rice and Its Same-Term Heading Main-Crop Rice	Zhenxie Yi	2009	Xiangwanxian 10	Experimental farm of Hunan Agricultural University, China	Central China	28.2	2004	148.5	40cm	224	87	28.233	112.867	-6.84519	-2.64638	√		79.05	63.77		25			3.12
2	10	Differences in Characteristics of Source, Sink, and Flow between Ratoon_x005f_x0002_ing Rice and Its Same-Term Heading Main-Crop Rice	Zhenxie Yi	2009	Peiliangyou 210	Experimental farm of Hunan Agricultural University, China	Central China	28.2	2004	148.5	40cm	224	87	28.233	112.867	-6.84519	-2.64638	√		80.46	66.2		35			3.19
2	10	Differences in Characteristics of Source, Sink, and Flow between Ratoon_x005f_x0002_ing Rice and Its Same-Term Heading Main-Crop Rice	Zhenxie Yi	2009	Minghui 63	Experimental farm of Hunan Agricultural University, China	Central China	28.2	2004	148.5	40cm	224	87	28.233	112.867	-6.84519	-2.64638	√		78.98	63.09		28			2.76
2	10	Differences in Characteristics of Source, Sink, and Flow between Ratoon_x005f_x0002_ing Rice and Its Same-Term Heading Main-Crop Rice	Zhenxie Yi	2009	Siyou 63	Experimental farm of Hunan Agricultural University, China	Central China	28.2	2004	148.5	40cm	224	87	28.233	112.867	-6.84519	-2.64638	√		79.49	63.74		24			2.99
2	10	Differences in Characteristics of Source, Sink, and Flow between Ratoon_x005f_x0002_ing Rice and Its Same-Term Heading Main-Crop Rice	Zhenxie Yi	2009	Ximxiangyou 63	Experimental farm of Hunan Agricultural University, China	Central China	28.2	2004	148.5	40cm	224	87	28.233	112.867	-6.84519	-2.64638	√		80.22	61.22	42.13	57.5			2.97					4
2	10	Differences in Characteristics of Source, Sink, and Flow between Ratoon_x005f_x0002_ing Rice and Its Same-Term Heading Main-Crop Rice	Zhenxie Yi	2009	Shanyou 63	Experimental farm of Hunan Agricultural University, China	Central China	28.2	2004	148.5	40cm	224	87	28.233	112.867	-6.84519	-2.64638	√		79.67	62.59	43.61	91.5			2.42					4
2	10	Differences in Characteristics of Source, Sink, and Flow between Ratoon_x005f_x0002_ing Rice and Its Same-Term Heading Main-Crop Rice	Zhenxie Yi	2009	Xiangwanxian 10	Experimental farm of Hunan Agricultural University, China	Central China	28.2	2004	148.5	/	224	/	28.233	112.867	-6.84519	-2.64638		√	79.73	66.69		28			3.39
2	10	Differences in Characteristics of Source, Sink, and Flow between Ratoon_x005f_x0002_ing Rice and Its Same-Term Heading Main-Crop Rice	Zhenxie Yi	2009	Peiliangyou 210	Experimental farm of Hunan Agricultural University, China	Central China	28.2	2004	148.5	/	224	/	28.233	112.867	-6.84519	-2.64638		√	82.03	67.05		36			3.11
2	10	Differences in Characteristics of Source, Sink, and Flow between Ratoon_x005f_x0002_ing Rice and Its Same-Term Heading Main-Crop Rice	Zhenxie Yi	2009	Minghui 63	Experimental farm of Hunan Agricultural University, China	Central China	28.2	2004	148.5	/	224	/	28.233	112.867	-6.84519	-2.64638		√	81.39	65.83		35			2.9
2	10	Differences in Characteristics of Source, Sink, and Flow between Ratoon_x005f_x0002_ing Rice and Its Same-Term Heading Main-Crop Rice	Zhenxie Yi	2009	Siyou 63	Experimental farm of Hunan Agricultural University, China	Central China	28.2	2004	148.5	/	224	/	28.233	112.867	-6.84519	-2.64638		√	80.13	65.45		31			3.06
2	10	Differences in Characteristics of Source, Sink, and Flow between Ratoon_x005f_x0002_ing Rice and Its Same-Term Heading Main-Crop Rice	Zhenxie Yi	2009	Ximxiangyou 63	Experimental farm of Hunan Agricultural University, China	Central China	28.2	2004	148.5	/	224	/	28.233	112.867	-6.84519	-2.64638		√	80.61	64.08	61.95	74.5			3.03					4
2	10	Differences in Characteristics of Source, Sink, and Flow between Ratoon_x005f_x0002_ing Rice and Its Same-Term Heading Main-Crop Rice	Zhenxie Yi	2009	Shanyou 63	Experimental farm of Hunan Agricultural University, China	Central China	28.2	2004	148.5	/	224	/	28.233	112.867	-6.84519	-2.64638		√	80.28	57.1	36.1	89.5			2.52					4
3	23	Effects of Rice Ratooning Treatment on Agronomic Traits，Grain Yield and Grain Quality in Quality Rice	Liming Liu	2016	LYZ	Lanjie Village, Huaqiao Town, Wuxue City, Hubei Province, China	Central China	29.85	2015	139.8	20cm	250	52	30.533	117.05	-5.6082	-5.18607	√		80.7	68.4	66.2	0.92	0.17		3.43					1
3	23	Effects of Rice Ratooning Treatment on Agronomic Traits，Grain Yield and Grain Quality in Quality Rice	Liming Liu	2016	NX18	Lanjie Village, Huaqiao Town, Wuxue City, Hubei Province, China	Central China	29.85	2015	139.8	20cm	250	52	30.533	117.05	-5.6082	-5.18607	√		79.9	67.9	63.2	1.98	0.48		3.48					1
3	23	Effects of Rice Ratooning Treatment on Agronomic Traits，Grain Yield and Grain Quality in Quality Rice	Liming Liu	2016	MXZ	Lanjie Village, Huaqiao Town, Wuxue City, Hubei Province, China	Central China	29.85	2015	139.8	20cm	250	52	30.533	117.05	-5.6082	-5.18607	√		80.4	69.9	68.7	2.91	0.73		3.12					1
3	23	Effects of Rice Ratooning Treatment on Agronomic Traits，Grain Yield and Grain Quality in Quality Rice	Liming Liu	2016	MBYZ	Lanjie Village, Huaqiao Town, Wuxue City, Hubei Province, China	Central China	29.85	2015	139.8	20cm	250	52	30.533	117.05	-5.6082	-5.18607	√		81.1	70.5	69.1	2.05	0.43		3.15					1
3	23	Effects of Rice Ratooning Treatment on Agronomic Traits，Grain Yield and Grain Quality in Quality Rice	Liming Liu	2016	ZX1	Lanjie Village, Huaqiao Town, Wuxue City, Hubei Province, China	Central China	29.85	2015	139.8	20cm	250	52	30.533	117.05	-5.6082	-5.18607	√		79	66.5	60.8	6.63	1.75		3.45					1
3	23	Effects of Rice Ratooning Treatment on Agronomic Traits，Grain Yield and Grain Quality in Quality Rice	Liming Liu	2016	HM122	Lanjie Village, Huaqiao Town, Wuxue City, Hubei Province, China	Central China	29.85	2015	139.8	20cm	250	52	30.533	117.05	-5.6082	-5.18607	√		82.3	69.8	67	18.6	4.17		2.68					2
3	23	Effects of Rice Ratooning Treatment on Agronomic Traits，Grain Yield and Grain Quality in Quality Rice	Liming Liu	2016	XWX17	Lanjie Village, Huaqiao Town, Wuxue City, Hubei Province, China	Central China	29.85	2015	139.8	20cm	250	52	30.533	117.05	-5.6082	-5.18607	√		80.3	66.7	54.3	2.5	0.52		3.62					2
3	23	Effects of Rice Ratooning Treatment on Agronomic Traits，Grain Yield and Grain Quality in Quality Rice	Liming Liu	2016	HHZ	Lanjie Village, Huaqiao Town, Wuxue City, Hubei Province, China	Central China	29.85	2015	139.8	20cm	250	52	30.533	117.05	-5.6082	-5.18607	√		81.4	70.9	69.5	2.5	0.57		3.07					1
3	23	Effects of Rice Ratooning Treatment on Agronomic Traits，Grain Yield and Grain Quality in Quality Rice	Liming Liu	2016	LDQ7	Lanjie Village, Huaqiao Town, Wuxue City, Hubei Province, China	Central China	29.85	2015	139.8	20cm	250	52	30.533	117.05	-5.6082	-5.18607	√		82.1	68.3	57.5	15.5	3.7		2.88					2
3	23	Effects of Rice Ratooning Treatment on Agronomic Traits，Grain Yield and Grain Quality in Quality Rice	Liming Liu	2016	FLYX1	Lanjie Village, Huaqiao Town, Wuxue City, Hubei Province, China	Central China	29.85	2015	139.8	20cm	250	52	30.533	117.05	-5.6082	-5.18607	√		82	68.8	66.3	21.1	5.21		2.67					3
3	23	Effects of Rice Ratooning Treatment on Agronomic Traits，Grain Yield and Grain Quality in Quality Rice	Liming Liu	2016	XLY223	Lanjie Village, Huaqiao Town, Wuxue City, Hubei Province, China	Central China	29.85	2015	139.8	20cm	250	52	30.533	117.05	-5.6082	-5.18607	√		82.6	70.7	67.2	30.2	6.41		2.67					3
3	23	Effects of Rice Ratooning Treatment on Agronomic Traits，Grain Yield and Grain Quality in Quality Rice	Liming Liu	2016	LYZ	Lanjie Village, Huaqiao Town, Wuxue City, Hubei Province, China	Central China	29.85	2015	139.8	/	250	/	30.533	117.05	-5.6082	-5.18607		√	80.9	68.2	66.8	2.75	0.63		3.43					1
3	23	Effects of Rice Ratooning Treatment on Agronomic Traits，Grain Yield and Grain Quality in Quality Rice	Liming Liu	2016	NX18	Lanjie Village, Huaqiao Town, Wuxue City, Hubei Province, China	Central China	29.85	2015	139.8	/	250	/	30.533	117.05	-5.6082	-5.18607		√	79.7	67.3	64	1.7	0.43		3.53					1
3	23	Effects of Rice Ratooning Treatment on Agronomic Traits，Grain Yield and Grain Quality in Quality Rice	Liming Liu	2016	MXZ	Lanjie Village, Huaqiao Town, Wuxue City, Hubei Province, China	Central China	29.85	2015	139.8	/	250	/	30.533	117.05	-5.6082	-5.18607		√	81.1	70.8	70	8.43	2.98		3.13					2
3	23	Effects of Rice Ratooning Treatment on Agronomic Traits，Grain Yield and Grain Quality in Quality Rice	Liming Liu	2016	MBYZ	Lanjie Village, Huaqiao Town, Wuxue City, Hubei Province, China	Central China	29.85	2015	139.8	/	250	/	30.533	117.05	-5.6082	-5.18607		√	81.2	69.6	67.5	2.56	0.72		3.17					1
3	23	Effects of Rice Ratooning Treatment on Agronomic Traits，Grain Yield and Grain Quality in Quality Rice	Liming Liu	2016	ZX1	Lanjie Village, Huaqiao Town, Wuxue City, Hubei Province, China	Central China	29.85	2015	139.8	/	250	/	30.533	117.05	-5.6082	-5.18607		√	79.5	66	60.3	7.97	2.08		3.82					2
3	23	Effects of Rice Ratooning Treatment on Agronomic Traits，Grain Yield and Grain Quality in Quality Rice	Liming Liu	2016	HM122	Lanjie Village, Huaqiao Town, Wuxue City, Hubei Province, China	Central China	29.85	2015	139.8	/	250	/	30.533	117.05	-5.6082	-5.18607		√	82.3	70.6	68.4	20.3	5.18		2.67					3
3	23	Effects of Rice Ratooning Treatment on Agronomic Traits，Grain Yield and Grain Quality in Quality Rice	Liming Liu	2016	XWX17	Lanjie Village, Huaqiao Town, Wuxue City, Hubei Province, China	Central China	29.85	2015	139.8	/	250	/	30.533	117.05	-5.6082	-5.18607		√	82.7	66.6	65	0.6	0.17		3.85					1
3	23	Effects of Rice Ratooning Treatment on Agronomic Traits，Grain Yield and Grain Quality in Quality Rice	Liming Liu	2016	HHZ	Lanjie Village, Huaqiao Town, Wuxue City, Hubei Province, China	Central China	29.85	2015	139.8	/	250	/	30.533	117.05	-5.6082	-5.18607		√	82.2	70.8	69.2	3.37	0.8		3.13					1
3	23	Effects of Rice Ratooning Treatment on Agronomic Traits，Grain Yield and Grain Quality in Quality Rice	Liming Liu	2016	LDQ7	Lanjie Village, Huaqiao Town, Wuxue City, Hubei Province, China	Central China	29.85	2015	139.8	/	250	/	30.533	117.05	-5.6082	-5.18607		√	80.6	64.6	56.6	9.4	3.22		2.9					2
3	23	Effects of Rice Ratooning Treatment on Agronomic Traits，Grain Yield and Grain Quality in Quality Rice	Liming Liu	2016	FLYX1	Lanjie Village, Huaqiao Town, Wuxue City, Hubei Province, China	Central China	29.85	2015	139.8	/	250	/	30.533	117.05	-5.6082	-5.18607		√	82.6	71.1	69.6	22.3	5.58		2.75					3
3	23	Effects of Rice Ratooning Treatment on Agronomic Traits，Grain Yield and Grain Quality in Quality Rice	Liming Liu	2016	XLY223	Lanjie Village, Huaqiao Town, Wuxue City, Hubei Province, China	Central China	29.85	2015	139.8	/	250	/	30.533	117.05	-5.6082	-5.18607		√	82.5	69.8	67.4	32	7.93		2.73					3
4	34	Physiochemical Mechanisms Involved in the Improvement of Grain-Filling, Rice Quality Mediated by Related Enzyme Activities in the Ratoon Cultivation System	Jinwen Huang	2020	Taifeng you 3301 superior grains	Fujian Agriculture and Forestry University, Fuzhou, China	East China	26.08	2017	159.5	25cm	278	180	26.083	119.283	-3.48361	-5.09466	√		79.7	70.9	48	3	0.3	7.7	4.1	4.5	78	12.9	9.5	4
4	34	Physiochemical Mechanisms Involved in the Improvement of Grain-Filling, Rice Quality Mediated by Related Enzyme Activities in the Ratoon Cultivation System	Jinwen Huang	2020	Taifeng you 3301 inferior grains	Fujian Agriculture and Forestry University, Fuzhou, China	East China	26.08	2017	159.5	25cm	278	180	26.083	119.283	-3.48361	-5.09466	√		79.1	69.6	43.2	3	0.2	7.6	4	4.3	79	12.6	10.1	4
4	34	Physiochemical Mechanisms Involved in the Improvement of Grain-Filling, Rice Quality Mediated by Related Enzyme Activities in the Ratoon Cultivation System	Jinwen Huang	2020	Yongyou superior grains	Fujian Agriculture and Forestry University, Fuzhou, China	East China	26.08	2017	159.5	25cm	278	180	26.083	119.283	-3.48361	-5.09466	√		79.5	70.5	69.3	9	1.1	5.2	2.3	6.2	70	12.5	10.3	4
4	34	Physiochemical Mechanisms Involved in the Improvement of Grain-Filling, Rice Quality Mediated by Related Enzyme Activities in the Ratoon Cultivation System	Jinwen Huang	2020	Yongyou inferior grains	Fujian Agriculture and Forestry University, Fuzhou, China	East China	26.08	2017	159.5	25cm	278	180	26.083	119.283	-3.48361	-5.09466	√		80.9	71.5	68.8	6	0.4	5.3	2.3	6.1	70	11.8	10.4	4
4	34	Physiochemical Mechanisms Involved in the Improvement of Grain-Filling, Rice Quality Mediated by Related Enzyme Activities in the Ratoon Cultivation System	Jinwen Huang	2020	Taifeng you 3301 superior grains	Fujian Agriculture and Forestry University, Fuzhou, China	East China	26.08	2018	162.1	25cm	278	180	26.083	119.283	-4.80103	-4.02573	√		80.8	71.8	62.9	3	0.4	7.7	3.9	4.8	77	14.1	8.3	1
4	34	Physiochemical Mechanisms Involved in the Improvement of Grain-Filling, Rice Quality Mediated by Related Enzyme Activities in the Ratoon Cultivation System	Jinwen Huang	2020	Taifeng you 3301 inferior grains	Fujian Agriculture and Forestry University, Fuzhou, China	East China	26.08	2018	162.1	25cm	278	180	26.083	119.283	-4.80103	-4.02573	√		79.9	69.8	58.5	7	1.4	8	4.1	5	76	14.1	9.4	1
4	34	Physiochemical Mechanisms Involved in the Improvement of Grain-Filling, Rice Quality Mediated by Related Enzyme Activities in the Ratoon Cultivation System	Jinwen Huang	2020	Yongyou superior grains	Fujian Agriculture and Forestry University, Fuzhou, China	East China	26.08	2018	162.1	25cm	278	180	26.083	119.283	-4.80103	-4.02573	√		80.9	72.7	70.7	7	1.2	5.5	2.2	6.8	75	14.3	9.5	1
4	34	Physiochemical Mechanisms Involved in the Improvement of Grain-Filling, Rice Quality Mediated by Related Enzyme Activities in the Ratoon Cultivation System	Jinwen Huang	2020	Yongyou inferior grains	Fujian Agriculture and Forestry University, Fuzhou, China	East China	26.08	2018	162.1	25cm	278	180	26.083	119.283	-4.80103	-4.02573	√		80	72	68.6	4	0.4	5.5	2.3	6.8	76	12.6	9.6	4
4	34	Physiochemical Mechanisms Involved in the Improvement of Grain-Filling, Rice Quality Mediated by Related Enzyme Activities in the Ratoon Cultivation System	Jinwen Huang	2020	Taifeng you 3301 superior grains	Fujian Agriculture and Forestry University, Fuzhou, China	East China	26.08	2017	159.5	/	278	/	26.083	119.283	-3.48361	-5.09466		√	80.2	71.2	42.4	6	0.7	8.2	4.1	4.8	74	15	10.1	4
4	34	Physiochemical Mechanisms Involved in the Improvement of Grain-Filling, Rice Quality Mediated by Related Enzyme Activities in the Ratoon Cultivation System	Jinwen Huang	2020	Taifeng you 3301 inferior grains	Fujian Agriculture and Forestry University, Fuzhou, China	East China	26.08	2017	159.5	/	278	/	26.083	119.283	-3.48361	-5.09466		√	79.9	70.5	36.8	9	1	8	4.2	4.6	76	13.9	10.6	4
4	34	Physiochemical Mechanisms Involved in the Improvement of Grain-Filling, Rice Quality Mediated by Related Enzyme Activities in the Ratoon Cultivation System	Jinwen Huang	2020	Yongyou superior grains	Fujian Agriculture and Forestry University, Fuzhou, China	East China	26.08	2017	159.5	/	278	/	26.083	119.283	-3.48361	-5.09466		√	80.1	71.1	68.2	13	1.3	5.4	2.3	6.8	70	10.7	11.5	4
4	34	Physiochemical Mechanisms Involved in the Improvement of Grain-Filling, Rice Quality Mediated by Related Enzyme Activities in the Ratoon Cultivation System	Jinwen Huang	2020	Yongyou inferior grains	Fujian Agriculture and Forestry University, Fuzhou, China	East China	26.08	2017	159.5	/	278	/	26.083	119.283	-3.48361	-5.09466		√	80	70.9	66.3	9	0.7	5.3	2.3	6.4	72	9.7	11.8	4
4	34	Physiochemical Mechanisms Involved in the Improvement of Grain-Filling, Rice Quality Mediated by Related Enzyme Activities in the Ratoon Cultivation System	Jinwen Huang	2020	Taifeng you 3301 superior grains	Fujian Agriculture and Forestry University, Fuzhou, China	East China	26.08	2018	162.1	/	278	/	26.083	119.283	-4.80103	-4.02573		√	81.2	70.6	55.8	6	1.2	8	4	4.7	79	14.6	10	2
4	34	Physiochemical Mechanisms Involved in the Improvement of Grain-Filling, Rice Quality Mediated by Related Enzyme Activities in the Ratoon Cultivation System	Jinwen Huang	2020	Taifeng you 3301 inferior grains	Fujian Agriculture and Forestry University, Fuzhou, China	East China	26.08	2018	162.1	/	278	/	26.083	119.283	-4.80103	-4.02573		√	80.1	68.4	48.9	10	2.5	8.1	4.1	5.2	82	14.4	10.2	3
4	34	Physiochemical Mechanisms Involved in the Improvement of Grain-Filling, Rice Quality Mediated by Related Enzyme Activities in the Ratoon Cultivation System	Jinwen Huang	2020	Yongyou superior grains	Fujian Agriculture and Forestry University, Fuzhou, China	East China	26.08	2018	162.1	/	278	/	26.083	119.283	-4.80103	-4.02573		√	82	74.2	67	23	4.5	5.6	2.3	6.8	77	14.1	10.7	2
4	34	Physiochemical Mechanisms Involved in the Improvement of Grain-Filling, Rice Quality Mediated by Related Enzyme Activities in the Ratoon Cultivation System	Jinwen Huang	2020	Yongyou inferior grains	Fujian Agriculture and Forestry University, Fuzhou, China	East China	26.08	2018	162.1	/	278	/	26.083	119.283	-4.80103	-4.02573		√	81.4	72.8	66.4	18	2.7	5.6	2.4	6.8	76	12.3	11	4
5	35	Research on the Comparison of Rice Quality between Ratoon-Season Rice and Late-Season Rice	Chengda Lv	2020	LY6326	Jiupu Village, Chidong Town, Huanggang City, Hubei Province, China	Central China	30.38	2018	150.1	40cm	251	150	30.6	114.05	-8.63411	-2.05561	√					18.99	4.25	6.39	3.02					2
5	35	Research on the Comparison of Rice Quality between Ratoon-Season Rice and Late-Season Rice	Chengda Lv	2020	FLYX1	Jiupu Village, Chidong Town, Huanggang City, Hubei Province, China	Central China	30.38	2018	150.1	40cm	251	150	30.6	114.05	-8.63411	-2.05561	√					21.39	5.09	5.9	2.72					3
5	35	Research on the Comparison of Rice Quality between Ratoon-Season Rice and Late-Season Rice	Chengda Lv	2020	LY6326	Jiupu Village, Chidong Town, Huanggang City, Hubei Province, China	Central China	30.38	2019	164.5	40cm	251	150	30.6	114.05	-7.62057	/	√					10.71	2.8	6.31	2.95					2
5	35	Research on the Comparison of Rice Quality between Ratoon-Season Rice and Late-Season Rice	Chengda Lv	2020	FLYX1	Jiupu Village, Chidong Town, Huanggang City, Hubei Province, China	Central China	30.38	2019	164.5	40cm	251	150	30.6	114.05	-7.62057	/	√					10.76	2.9	6.22	2.94					2
5	35	Research on the Comparison of Rice Quality between Ratoon-Season Rice and Late-Season Rice	Chengda Lv	2020	HHZ	Jiupu Village, Chidong Town, Huanggang City, Hubei Province, China	Central China	30.38	2019	164.5	40cm	251	150	30.6	114.05	-7.62057	/	√					5.83	1.45	6.03	3.26					1
5	35	Research on the Comparison of Rice Quality between Ratoon-Season Rice and Late-Season Rice	Chengda Lv	2020	LY6326	Jiupu Village, Chidong Town, Huanggang City, Hubei Province, China	Central China	30.38	2018	150.1	/	251	/	30.6	114.05	-8.63411	-2.05561		√				11.55	3	6.36	3.12					2
5	35	Research on the Comparison of Rice Quality between Ratoon-Season Rice and Late-Season Rice	Chengda Lv	2020	LY6326	Jiupu Village, Chidong Town, Huanggang City, Hubei Province, China	Central China	30.38	2018	150.1	/	251	/	30.6	114.05	-8.63411	-2.05561		√				9.64	2.36	6.33	3.07					2
5	35	Research on the Comparison of Rice Quality between Ratoon-Season Rice and Late-Season Rice	Chengda Lv	2020	LY6326	Jiupu Village, Chidong Town, Huanggang City, Hubei Province, China	Central China	30.38	2018	150.1	/	251	/	30.6	114.05	-8.63411	-2.05561		√				14.56	3.25	6.42	3.03					2
5	35	Research on the Comparison of Rice Quality between Ratoon-Season Rice and Late-Season Rice	Chengda Lv	2020	LY6326	Jiupu Village, Chidong Town, Huanggang City, Hubei Province, China	Central China	30.38	2018	150.1	/	251	/	30.6	114.05	-8.63411	-2.05561		√				18.28	4.44	6.44	3					2
5	35	Research on the Comparison of Rice Quality between Ratoon-Season Rice and Late-Season Rice	Chengda Lv	2020	FLYX1	Jiupu Village, Chidong Town, Huanggang City, Hubei Province, China	Central China	30.38	2018	150.1	/	251	/	30.6	114.05	-8.63411	-2.05561		√				13.72	3.69	6.25	3.05					2
5	35	Research on the Comparison of Rice Quality between Ratoon-Season Rice and Late-Season Rice	Chengda Lv	2020	FLYX1	Jiupu Village, Chidong Town, Huanggang City, Hubei Province, China	Central China	30.38	2018	150.1	/	251	/	30.6	114.05	-8.63411	-2.05561		√				9.84	2.5	6.26	3.07					2
5	35	Research on the Comparison of Rice Quality between Ratoon-Season Rice and Late-Season Rice	Chengda Lv	2020	FLYX1	Jiupu Village, Chidong Town, Huanggang City, Hubei Province, China	Central China	30.38	2018	150.1	/	251	/	30.6	114.05	-8.63411	-2.05561		√				15.5	3.76	6.3	2.96					2
5	35	Research on the Comparison of Rice Quality between Ratoon-Season Rice and Late-Season Rice	Chengda Lv	2020	FLYX1	Jiupu Village, Chidong Town, Huanggang City, Hubei Province, China	Central China	30.38	2018	150.1	/	251	/	30.6	114.05	-8.63411	-2.05561		√				13.55	3.38	6.28	2.95					2
5	35	Research on the Comparison of Rice Quality between Ratoon-Season Rice and Late-Season Rice	Chengda Lv	2020	LY6326	Jiupu Village, Chidong Town, Huanggang City, Hubei Province, China	Central China	30.38	2019	164.5	/	251	/	30.6	114.05	-7.62057	/		√				10.83	2.71	6.58	2.98					2
5	35	Research on the Comparison of Rice Quality between Ratoon-Season Rice and Late-Season Rice	Chengda Lv	2020	LY6326	Jiupu Village, Chidong Town, Huanggang City, Hubei Province, China	Central China	30.38	2019	164.5	/	251	/	30.6	114.05	-7.62057	/		√				12.46	2.75	6.55	2.98					2
5	35	Research on the Comparison of Rice Quality between Ratoon-Season Rice and Late-Season Rice	Chengda Lv	2020	LY6326	Jiupu Village, Chidong Town, Huanggang City, Hubei Province, China	Central China	30.38	2019	164.5	/	251	/	30.6	114.05	-7.62057	/		√				12.21	2.87	6.66	3.01					2
5	35	Research on the Comparison of Rice Quality between Ratoon-Season Rice and Late-Season Rice	Chengda Lv	2020	FLYX1	Jiupu Village, Chidong Town, Huanggang City, Hubei Province, China	Central China	30.38	2019	164.5	/	251	/	30.6	114.05	-7.62057	/		√				8.21	2.07	6.52	2.95					2
5	35	Research on the Comparison of Rice Quality between Ratoon-Season Rice and Late-Season Rice	Chengda Lv	2020	FLYX1	Jiupu Village, Chidong Town, Huanggang City, Hubei Province, China	Central China	30.38	2019	164.5	/	251	/	30.6	114.05	-7.62057	/		√				10.11	2.29	6.52	2.95					2
5	35	Research on the Comparison of Rice Quality between Ratoon-Season Rice and Late-Season Rice	Chengda Lv	2020	FLYX1	Jiupu Village, Chidong Town, Huanggang City, Hubei Province, China	Central China	30.38	2019	164.5	/	251	/	30.6	114.05	-7.62057	/		√				11.83	2.75	6.6	2.96					2
5	35	Research on the Comparison of Rice Quality between Ratoon-Season Rice and Late-Season Rice	Chengda Lv	2020	HHZ	Jiupu Village, Chidong Town, Huanggang City, Hubei Province, China	Central China	30.38	2019	164.5	/	251	/	30.6	114.05	-7.62057	/		√				4.6	1.18	6.42	3.37					1
5	35	Research on the Comparison of Rice Quality between Ratoon-Season Rice and Late-Season Rice	Chengda Lv	2020	HHZ	Jiupu Village, Chidong Town, Huanggang City, Hubei Province, China	Central China	30.38	2019	164.5	/	251	/	30.6	114.05	-7.62057	/		√				5.95	1.52	6.4	3.35					1
5	35	Research on the Comparison of Rice Quality between Ratoon-Season Rice and Late-Season Rice	Chengda Lv	2020	HHZ	Jiupu Village, Chidong Town, Huanggang City, Hubei Province, China	Central China	30.38	2019	164.5	/	251	/	30.6	114.05	-7.62057	/		√				3.37	1.05	6.47	3.38					1
6	50	The Physiological and Molecular Mechanism of Forming Rice Yield and Grain Properties under Rice Ratooning	Feifan Lin	2022	DongJin	Herbarium of Fujian Agriculture and Forestry University, Fuzhou, China	East China	26.08	2020	162.8	/	250	180	26.083	119.283	-5.71531	-0.557271	√		85.6	71.5	65.5	2.8	3.3		1.6					2
6	50	The Physiological and Molecular Mechanism of Forming Rice Yield and Grain Properties under Rice Ratooning	Feifan Lin	2022	TFY-3301	Herbarium of Fujian Agriculture and Forestry University, Fuzhou, China	East China	26.08	2021	160.3	/	250	180	26.083	119.283	-3.06036	-6.38181	√		82.8	74.6	56.9	13.3	7		5					3
6	50	The Physiological and Molecular Mechanism of Forming Rice Yield and Grain Properties under Rice Ratooning	Feifan Lin	2022	YY-2640	Herbarium of Fujian Agriculture and Forestry University, Fuzhou, China	East China	26.08	2021	160.3	/	250	180	26.083	119.283	-3.06036	-6.38181	√		77.8	75.2	70.9	10.7	8.3		2.4					4
6	50	The Physiological and Molecular Mechanism of Forming Rice Yield and Grain Properties under Rice Ratooning	Feifan Lin	2022	CJ-28	Herbarium of Fujian Agriculture and Forestry University, Fuzhou, China	East China	26.08	2021	160.3	/	250	180	26.083	119.283	-3.06036	-6.38181	√		78.6	74.5	69	17.8	14		2.2					4
6	50	The Physiological and Molecular Mechanism of Forming Rice Yield and Grain Properties under Rice Ratooning	Feifan Lin	2022	DongJin	Herbarium of Fujian Agriculture and Forestry University, Fuzhou, China	East China	26.08	2021	160.3	/	250	180	26.083	119.283	-3.06036	-6.38181	√		82.9	73.7	67.1	3.2	2.6		1.7					2
6	50	The Physiological and Molecular Mechanism of Forming Rice Yield and Grain Properties under Rice Ratooning	Feifan Lin	2022	DongJin	Herbarium of Fujian Agriculture and Forestry University, Fuzhou, China	East China	26.08	2020	162.8	/	250	/	26.083	119.283	-5.71531	-0.557271		√	86.5	70.7	64.4	7.8	4.4		1.9					3
6	50	The Physiological and Molecular Mechanism of Forming Rice Yield and Grain Properties under Rice Ratooning	Feifan Lin	2022	TFY-3301	Herbarium of Fujian Agriculture and Forestry University, Fuzhou, China	East China	26.08	2021	160.3	/	250	/	26.083	119.283	-3.06036	-6.38181		√	85.3	72.8	51.7	22.2	9.9		5.4					4
6	50	The Physiological and Molecular Mechanism of Forming Rice Yield and Grain Properties under Rice Ratooning	Feifan Lin	2022	YY-2640	Herbarium of Fujian Agriculture and Forestry University, Fuzhou, China	East China	26.08	2021	160.3	/	250	/	26.083	119.283	-3.06036	-6.38181		√	80.9	74.6	67.4	23.1	27.5		2.9					4
6	50	The Physiological and Molecular Mechanism of Forming Rice Yield and Grain Properties under Rice Ratooning	Feifan Lin	2022	CJ-28	Herbarium of Fujian Agriculture and Forestry University, Fuzhou, China	East China	26.08	2021	160.3	/	250	/	26.083	119.283	-3.06036	-6.38181		√	81.8	78.2	65.3	23.1	18.4		2.7					4
6	50	The Physiological and Molecular Mechanism of Forming Rice Yield and Grain Properties under Rice Ratooning	Feifan Lin	2022	DongJin	Herbarium of Fujian Agriculture and Forestry University, Fuzhou, China	East China	26.08	2021	160.3	/	250	/	26.083	119.283	-3.06036	-6.38181		√	84.1	72.9	65.4	7.5	5		1.9					3
7	51	Metabolomic Analysis Reveals Differential Metabolites and Pathways Involved in Grain Chalkiness Improvement under Rice Ratooning	Feifan Lin	2022	TFY-3301	Experiment Station of Fujian Agriculture and Forestry University, Fuzhou, China	East China	26.08	2019	157.9	25cm	250	180	26.083	119.283	-4.80103	-4.02573	√					7.2	4.4							2
7	51	Metabolomic Analysis Reveals Differential Metabolites and Pathways Involved in Grain Chalkiness Improvement under Rice Ratooning	Feifan Lin	2022	YY-2640	Experiment Station of Fujian Agriculture and Forestry University, Fuzhou, China	East China	26.08	2019	157.9	25cm	250	180	26.083	119.283	-4.80103	-4.02573	√					6	2.5							2
7	51	Metabolomic Analysis Reveals Differential Metabolites and Pathways Involved in Grain Chalkiness Improvement under Rice Ratooning	Feifan Lin	2022	CJ-28	Experiment Station of Fujian Agriculture and Forestry University, Fuzhou, China	East China	26.08	2019	157.9	25cm	250	180	26.083	119.283	-4.80103	-4.02573	√					12.2	9.3							4
7	51	Metabolomic Analysis Reveals Differential Metabolites and Pathways Involved in Grain Chalkiness Improvement under Rice Ratooning	Feifan Lin	2022	TFY-3301	Experiment Station of Fujian Agriculture and Forestry University, Fuzhou, China	East China	26.08	2020	162.8	25cm	250	180	26.083	119.283	-5.71531	-0.557271	√					8.8	4.5							2
7	51	Metabolomic Analysis Reveals Differential Metabolites and Pathways Involved in Grain Chalkiness Improvement under Rice Ratooning	Feifan Lin	2022	YY-2640	Experiment Station of Fujian Agriculture and Forestry University, Fuzhou, China	East China	26.08	2020	162.8	25cm	250	180	26.083	119.283	-5.71531	-0.557271	√					7.8	4.1							2
7	51	Metabolomic Analysis Reveals Differential Metabolites and Pathways Involved in Grain Chalkiness Improvement under Rice Ratooning	Feifan Lin	2022	CJ-28	Experiment Station of Fujian Agriculture and Forestry University, Fuzhou, China	East China	26.08	2020	162.8	25cm	250	180	26.083	119.283	-5.71531	-0.557271	√					9.8	10.2							4
7	51	Metabolomic Analysis Reveals Differential Metabolites and Pathways Involved in Grain Chalkiness Improvement under Rice Ratooning	Feifan Lin	2022	TFY-3301	Experiment Station of Fujian Agriculture and Forestry University, Fuzhou, China	East China	26.08	2019	157.9	/	250	/	26.083	119.283	-4.80103	-4.02573		√				19.2	12.2							4
7	51	Metabolomic Analysis Reveals Differential Metabolites and Pathways Involved in Grain Chalkiness Improvement under Rice Ratooning	Feifan Lin	2022	YY-2640	Experiment Station of Fujian Agriculture and Forestry University, Fuzhou, China	East China	26.08	2019	157.9	/	250	/	26.083	119.283	-4.80103	-4.02573		√				24	15.5							4
7	51	Metabolomic Analysis Reveals Differential Metabolites and Pathways Involved in Grain Chalkiness Improvement under Rice Ratooning	Feifan Lin	2022	CJ-28	Experiment Station of Fujian Agriculture and Forestry University, Fuzhou, China	East China	26.08	2019	157.9	/	250	/	26.083	119.283	-4.80103	-4.02573		√				26.2	17.7							4
[truncated: 13 more rows]

## Sheet: GBT17891-2017
Grain quality grade evaluation of indica type rice
Quality traits		Grade
		1	2	3
Head rice rate, %	long grain (Grain length > 6.5mm)	≥56.0	≥50.0	≥44.0
	medium grain (5.6mm ≤ Grain length ≤ 6.5mm)	≥58.0	≥52.0	≥46.0
	short grain (Grain length < 5.6mm)	≥60.0	≥54.0	≥48.0
Chalkiness degree, %		≤2.0	≤5.0	≤8.0
[truncated: 9 more rows]
